# Supplementary material for: Dysfunctional bronchoalveolar effector memory CD8+ T cells in tuberculosis-exposed people living with antiretroviral-naïve HIV infection
Source: iScience. 2024 Oct 16;27(11):111137. doi: 10.1016/j.isci.2024.111137 (PMC11575450; doi:10.1016/j.isci.2024.111137)
Supplement: Table S1. Demographic and clinical characteristics of the enrolled participants in larger research bronchoscopy cohort [file mmc2.xlsx]

## Sheet: Sheet1
Supplementary Table 1: Demographic and clinical characteristics of the enrolled participants in larger research bronchoscopy cohort
Characteristics	HIV-Negative	HIV-Positive	P value*
N	23	14	-
Females n (%)	17 (74%)	7 (64%)	0.1686
Age median (IQR)	32 (26-36)	30 (30-35)	0.4329
CD4 counts (cells/mm3) median (IQR)	974 (817-1285)	513 (275-681)	0.0001
Viral load (copies/mL) median (IQR)	ND	25229 (13987-33565)	-
Number of participants (Blood and BAL pairs) per experimental design:
Differential cell count analyses (n)	22	11	-
Flow cytometric phenotypic analyses (n)	17	13	-
Transcriptomic analyses (n)	10	10	-
*Mann-Whitney between HIV-negative and HIV-positive people, ND (not detected)
