# Supplementary material for: Dysfunctional bronchoalveolar effector memory CD8+ T cells in tuberculosis-exposed people living with antiretroviral-naïve HIV infection
Source: iScience. 2024 Oct 16;27(11):111137. doi: 10.1016/j.isci.2024.111137 (PMC11575450; doi:10.1016/j.isci.2024.111137)
Supplement: Table S2. Differentially upregulated and downregulated genes in PLWH blood samples [file mmc3.xlsx]

## Sheet: Sheet1
Supplementary Table 2: Differentially upregulated and downregulated genes in PLWH blood samples
Id	HIVNeg	HIVPos	FoldChange	log2FoldChange	stat	pvalue	padj	Direction of regulation (HIVpos vs HIVneg)
CDCA7	16	56	3.357	1.747	7.736	1.02e-14	1.58e-10	up
RRM2	31	112	3.26	1.705	6.393	1.62e-10	1.26e-06	up
ASPM	7	23	3.294	1.72	6.303	2.91e-10	1.5e-06	up
SLAMF7	335	553	1.651	0.724	6.188	6.09e-10	2.36e-06	up
PDCD1	31	88	2.688	1.426	5.954	2.61e-09	8.09e-06	up
NUSAP1	26	58	2.311	1.208	5.81	6.24e-09	1.61e-05	up
CDC20	6	32	3.951	1.982	5.726	1.03e-08	1.99e-05	up
ARL6IP1	549	737	1.317	0.397	5.683	1.32e-08	2.27e-05	up
APOL4	3	22	4.018	2.007	5.25	1.52e-07	0.000235199	up
CCNA2	15	46	2.777	1.473	5.217	1.82e-07	0.000243461	up
MKI67	51	134	2.461	1.299	5.21	1.89e-07	0.000243461	up
TMEM155	0	6	4.745	2.246	5.13	2.9e-07	0.000344768	up
DLGAP5	5	23	3.328	1.735	5.111	3.2e-07	0.000353361	up
IGHV1-46	12	44	3.076	1.621	5.056	4.29e-07	0.000414721	up
KIF14	3	13	3.382	1.758	5.058	4.24e-07	0.000414721	up
FABP5	26	66	2.206	1.141	5.02	5.17e-07	0.000470551	up
GBP5	1118	3365	2.6	1.379	5.009	5.48e-07	0.000471053	up
BUB1	14	38	2.7	1.433	4.976	6.49e-07	0.000528559	up
CXCL10	2	23	4.13	2.046	4.963	6.95e-07	0.000537766	up
IGHV4-34	20	67	2.949	1.56	4.941	7.78e-07	0.000546949	up
MYBL2	39	101	2.417	1.273	4.949	7.47e-07	0.000546949	up
RTP4	39	108	2.454	1.295	4.93	8.22e-07	0.000553201	up
BUB1B	4	15	2.956	1.564	4.914	8.92e-07	0.000567841	up
DIAPH3	1	8	3.862	1.949	4.909	9.17e-07	0.000567841	up
VCAM1	1	8	4.299	2.104	4.897	9.74e-07	0.000579756	up
CD8A	747	1623	2.037	1.026	4.784	1.72e-06	0.000984339	up
CDK1	7	24	2.656	1.409	4.759	1.95e-06	0.00100521	up
KIF11	24	51	2.144	1.1	4.76	1.94e-06	0.00100521	up
TK1	17	44	2.384	1.253	4.716	2.4e-06	0.00119899	up
PSME2	476	835	1.687	0.755	4.697	2.65e-06	0.0012794	up
SNTB1	116	206	1.696	0.762	4.655	3.24e-06	0.00152025	up
DTL	6	21	2.987	1.579	4.614	3.95e-06	0.00174638	up
ETV7	19	83	3.091	1.628	4.619	3.85e-06	0.00174638	up
CDCA2	2	13	3.322	1.732	4.559	5.14e-06	0.00204254	up
LAP3	379	1119	2.477	1.309	4.559	5.15e-06	0.00204254	up
RCAN2	4	17	3.001	1.585	4.572	4.84e-06	0.00204254	up
EZH2	40	69	1.772	0.825	4.507	6.59e-06	0.00254899	up
CCNB2	7	22	2.741	1.455	4.473	7.73e-06	0.00284853	up
MCM4	56	111	1.916	0.938	4.473	7.73e-06	0.00284853	up
IGLV3-1	31	94	2.546	1.348	4.46	8.2e-06	0.00295002	up
TOP2A	33	80	2.163	1.113	4.452	8.51e-06	0.0029734	up
TYMS	21	58	2.425	1.278	4.449	8.65e-06	0.0029734	up
CHI3L2	59	135	2.098	1.069	4.434	9.26e-06	0.00298666	up
GBP4	421	1050	2.197	1.136	4.434	9.25e-06	0.00298666	up
SHCBP1	14	32	2.242	1.165	4.434	9.26e-06	0.00298666	up
CDC6	9	24	2.567	1.36	4.416	1e-05	0.00316893	up
CCL5	2199	4448	1.883	0.913	4.411	1.03e-05	0.00319142	up
LAG3	38	81	1.95	0.963	4.343	1.4e-05	0.00416411	up
KLHDC7B	40	99	2.167	1.115	4.324	1.53e-05	0.00438658	up
BATF2	37	247	3.027	1.598	4.3	1.71e-05	0.00470769	up
E2F7	2	8	2.806	1.488	4.297	1.73e-05	0.00470769	up
KIF2C	6	18	2.524	1.336	4.304	1.68e-05	0.00470769	up
CD160	54	124	2.073	1.052	4.252	2.12e-05	0.0055981	up
CD38	115	271	2.093	1.065	4.245	2.19e-05	0.0055981	up
DEPDC1B	4	12	2.675	1.419	4.242	2.22e-05	0.0055981	up
WARS	1020	2552	2.148	1.103	4.239	2.24e-05	0.0055981	up
IGLV7-43	8	38	2.753	1.461	4.201	2.66e-05	0.00642229	up
STMN1	143	237	1.597	0.675	4.204	2.62e-05	0.00642229	up
SKA1	3	11	2.509	1.327	4.153	3.28e-05	0.0075629	up
ZWINT	14	34	2.072	1.051	4.148	3.36e-05	0.0075629	up
STAT1	1540	3043	1.803	0.85	4.137	3.53e-05	0.00779397	up
ESCO2	1	8	2.685	1.425	4.12	3.78e-05	0.00824717	up
IGHG1	1755	4720	2.192	1.132	4.111	3.94e-05	0.00835541	up
TICRR	1	5	2.643	1.402	4.105	4.04e-05	0.0084457	up
KIAA1671	59	111	1.785	0.836	4.101	4.12e-05	0.00850576	up
IGLV1-40	65	153	2.064	1.046	4.094	4.23e-05	0.00861654	up
TARS	167	228	1.27	0.345	4.077	4.56e-05	0.00917431	up
HJURP	6	18	2.36	1.239	4.071	4.67e-05	0.00924215	up
IGKV1-5	97	275	2.236	1.161	4.069	4.72e-05	0.00924215	up
PSMB9	927	1628	1.612	0.689	4.057	4.98e-05	0.00951255	up
KPNA2	86	133	1.514	0.598	4.051	5.09e-05	0.00961183	up
BIRC5	9	27	2.339	1.226	4.045	5.22e-05	0.0097393	up
IGLV3-9	5	22	2.534	1.341	4.042	5.3e-05	0.00976999	up
KIF15	4	16	2.296	1.199	4.026	5.68e-05	0.0103357	up
CEP55	7	20	2.27	1.183	4.008	6.12e-05	0.0110058	up
CDCA5	10	25	2.101	1.071	4.005	6.19e-05	0.0110122	up
UBE2L6	669	1415	1.851	0.889	3.998	6.38e-05	0.0110901	up
TRGV2	12	27	2.096	1.068	3.97	7.18e-05	0.0122129	up
GBP1	627	2222	2.315	1.211	3.945	7.96e-05	0.013254	up
FAM225A	12	42	2.307	1.206	3.933	8.38e-05	0.0137967	up
PSAT1	19	37	1.79	0.84	3.903	9.52e-05	0.0151831	up
CAV1	5	13	2.181	1.125	3.889	0.000100543	0.0158776	up
C2	13	51	2.282	1.191	3.882	0.00010349	0.0161778	up
GTSE1	7	17	2.132	1.092	3.878	0.000105139	0.0162713	up
STOM	448	874	1.705	0.77	3.875	0.000106778	0.0163613	up
HMMR	4	16	2.241	1.164	3.87	0.000109	0.0165381	up
CCRL2	16	54	2.172	1.119	3.855	0.000115727	0.017221	up
IFI27	77	857	1.795	0.844	3.852	0.00011718	0.0172712	up
SLC27A2	5	13	2.055	1.039	3.837	0.000124712	0.0180377	up
SMTNL1	6	32	2.138	1.096	3.809	0.000139755	0.0198427	up
IGLV3-25	45	101	1.88	0.911	3.793	0.000149035	0.0209679	up
FBXO6	76	169	1.805	0.852	3.789	0.000150975	0.0210495	up
STK17A	393	506	1.163	0.217	3.781	0.000156441	0.0216167	up
SPC24	2	9	2.133	1.093	3.772	0.000162264	0.022028	up
TRGV3	7	15	1.89	0.919	3.769	0.000164068	0.0220792	up
IFNLR1	40	72	1.649	0.722	3.765	0.000166827	0.0222571	up
IGLV1-44	84	184	1.807	0.853	3.76	0.000169987	0.0224227	up
IGLV1-47	47	117	1.92	0.941	3.758	0.000170967	0.0224227	up
TPX2	17	42	1.938	0.954	3.748	0.000178057	0.0229634	up
CENPM	4	11	2.019	1.013	3.743	0.000181651	0.0232333	up
LRRC59	202	289	1.279	0.355	3.729	0.000192306	0.0243945	up
GCH1	187	318	1.496	0.581	3.718	0.00020045	0.0252208	up
IGHV2-5	17	36	1.793	0.842	3.71	0.000207304	0.0257005	up
TRGC2	200	318	1.414	0.5	3.71	0.000207583	0.0257005	up
UBE2C	6	17	1.979	0.985	3.697	0.000218454	0.0268316	up
VAMP5	90	246	1.911	0.935	3.694	0.000220909	0.0269196	up
GMNN	15	28	1.604	0.681	3.69	0.000224229	0.0271107	up
IGLV3-21	51	143	1.932	0.95	3.68	0.000233568	0.0280209	up
CD8B	237	483	1.676	0.745	3.668	0.000244542	0.0291117	up
BAK1	184	300	1.42	0.506	3.655	0.000257151	0.030149	up
E2F8	3	9	1.961	0.971	3.649	0.000263188	0.0306248	up
IDH2	318	513	1.4	0.486	3.645	0.000267532	0.0308079	up
CASP3	177	279	1.384	0.469	3.632	0.000281748	0.0314261	up
DNAJB11	177	273	1.341	0.424	3.634	0.000278952	0.0314261	up
IFITM1	1926	4157	1.701	0.766	3.631	0.00028222	0.0314261	up
SOCS1	35	74	1.688	0.756	3.631	0.000282258	0.0314261	up
SPSB1	21	34	1.482	0.568	3.621	0.000293983	0.0322672	up
CDC25A	3	11	1.885	0.915	3.595	0.000324541	0.0351231	up
GBP2	1472	2813	1.566	0.647	3.593	0.000327433	0.03519	up
TRIM69	281	475	1.431	0.517	3.583	0.000339472	0.035984	up
NKG7	1334	2355	1.48	0.566	3.581	0.000342598	0.0360684	up
PKMYT1	6	17	1.793	0.843	3.576	0.000349412	0.0365372	up
FAM98A	79	102	1.174	0.232	3.534	0.000409335	0.0409513	up
TMCC2	95	258	1.761	0.816	3.529	0.000416845	0.0413532	up
IGKV1-16	17	50	1.794	0.843	3.524	0.000425195	0.0414939	up
MTHFD1	107	148	1.23	0.299	3.522	0.000428988	0.0414939	up
NCAPH	9	20	1.701	0.767	3.525	0.000422844	0.0414939	up
GBP3	160	327	1.59	0.669	3.52	0.000432125	0.0415377	up
U62317.3	48	116	1.686	0.754	3.512	0.000445135	0.0422632	up
AURKA	10	22	1.668	0.738	3.502	0.000462183	0.043371	up
MELK	4	11	1.766	0.821	3.502	0.000462408	0.043371	up
IGHV1-18	27	64	1.699	0.765	3.5	0.000465557	0.0434034	up
IFI35	186	376	1.564	0.645	3.493	0.000477221	0.0437105	up
P2RY14	69	168	1.665	0.736	3.484	0.00049455	0.0442408	up
TAP1	1784	3473	1.53	0.613	3.484	0.000493073	0.0442408	up
CENPE	16	40	1.622	0.698	3.453	0.000554916	0.0485191	up
FANCI	44	71	1.358	0.442	3.442	0.000576968	0.0493323	up
VRK2	52	78	1.309	0.389	3.447	0.000567485	0.0493323	up
KIF4A	5	12	1.702	0.767	3.436	0.000589366	0.0498417	up
CFH	34	5	4.473	2.161	6.415	1.41078e-10	4.47753e-07	down
KIF5C	57	24	2.178	1.123	4.857	1.19472e-06	0.000498921	down
CCR6	156	90	1.65	0.722	4.756	1.97496e-06	0.000764405	down
IL4R	1256	810	1.482	0.568	4.748	2.05864e-06	0.000774288	down
C9orf139	142	78	1.73	0.791	4.597	4.28237e-06	0.00129644	down
ARHGAP24	60	30	1.758	0.814	4.47	7.8173e-06	0.00213133	down
THBD	201	97	1.921	0.942	4.445	8.77576e-06	0.00228299	down
COL13A1	12	1	2.561	1.357	4.385	1.15762e-05	0.00282619	down
AMPD2	1215	744	1.543	0.626	4.367	1.26e-05	0.00302955	down
COLQ	69	34	1.912	0.935	4.327	1.51492e-05	0.00353533	down
ZDHHC11B	19	5	2.683	1.424	4.285	1.82449e-05	0.00402122	down
DAB1	6	1	2.737	1.453	4.184	2.86605e-05	0.00568517	down
ZNF365	15	5	2.502	1.323	4.163	3.14033e-05	0.00593261	down
GABBR1	415	278	1.381	0.466	4.105	4.04016e-05	0.00696884	down
MIRLET7BHG	42	19	1.961	0.972	4.06	4.91462e-05	0.00787779	down
PI16	36	15	2.011	1.008	4.03	5.56814e-05	0.00833592	down
GPR150	5	1	2.34	1.226	4.009	6.10607e-05	0.00897196	down
ADAM23	20	6	2.236	1.161	3.995	6.47059e-05	0.0093173	down
RHPN1	88	43	1.768	0.822	3.993	6.51724e-05	0.0093173	down
GPR157	64	30	1.855	0.891	3.963	7.38755e-05	0.0102836	down
TPM2	80	36	1.87	0.903	3.936	8.28103e-05	0.011043	down
ANPEP	1136	610	1.651	0.724	3.921	8.82797e-05	0.0116743	down
AFDN	78	40	1.761	0.816	3.907	9.33984e-05	0.0120499	down
MGAM	760	392	1.699	0.765	3.907	9.33193e-05	0.0120499	down
AC087741.1	125	84	1.339	0.421	3.903	9.49665e-05	0.0121263	down
CDK5RAP3	924	651	1.292	0.37	3.877	0.000105875	0.012924	down
RFX2	156	83	1.617	0.693	3.821	0.00013284	0.0152163	down
AOC3	66	28	1.892	0.92	3.808	0.000140024	0.0158717	down
TNFRSF25	436	257	1.492	0.577	3.79	0.000150463	0.0168148	down
GRAMD1A	900	662	1.238	0.308	3.781	0.00015644	0.0172873	down
NLRP1	2039	1497	1.238	0.307	3.76	0.000169979	0.0183496	down
FAM213B	156	109	1.304	0.383	3.751	0.000176262	0.0188486	down
HOOK2	93	58	1.437	0.523	3.741	0.000183584	0.0192933	down
SAP25	277	166	1.437	0.523	3.665	0.000247428	0.0242373	down
PGGHG	1662	1037	1.387	0.472	3.651	0.000261289	0.0252829	down
CYP2D6	32	15	1.657	0.728	3.646	0.000266839	0.0255089	down
IL11RA	242	142	1.456	0.542	3.646	0.000266134	0.0255089	down
GOLGA8O	7	0	1.384	0.469	3.635	0.000277881	0.026006	down
VIPR1	219	135	1.386	0.471	3.59	0.000330174	0.0292711	down
NPEPL1	412	297	1.233	0.302	3.564	0.000365079	0.0311476	down
AL022318.4	48	13	1.87	0.903	3.561	0.000368808	0.0312974	down
AC020909.1	4	0	1.188	0.248	3.528	0.000419472	0.0340688	down
C9orf163	4	0	1.529	0.613	3.527	0.000420788	0.0340688	down
PGLYRP1	77	42	1.518	0.602	3.511	0.000447073	0.0356513	down
PLD2	109	70	1.31	0.389	3.497	0.000469827	0.0372784	down
MYL5	32	20	1.382	0.467	3.488	0.000487288	0.0380925	down
ALPL	1355	645	1.581	0.661	3.475	0.000511369	0.0396932	down
RAB3IP	90	61	1.265	0.34	3.468	0.000523526	0.0399415	down
CCNJL	235	129	1.454	0.54	3.447	0.000566463	0.0425752	down
WNT10A	18	7	1.653	0.725	3.446	0.000568778	0.0425752	down
DSEL	22	9	1.664	0.734	3.442	0.000577154	0.0428494	down
XPC	523	400	1.168	0.224	3.436	0.000591153	0.0436326	down
PTGDS	113	30	1.695	0.761	3.429	0.000606587	0.0443591	down
PFN2	19	7	1.681	0.749	3.409	0.000651955	0.046394	down
CLASRP	363	275	1.175	0.233	3.406	0.000658867	0.0465161	down
PPARD	291	216	1.189	0.249	3.406	0.000659532	0.0465161	down
ITGA5	969	668	1.238	0.308	3.396	0.00068477	0.0475366	down
MICAL1	995	754	1.176	0.234	3.397	0.000680573	0.0475366	down
LINC00921	81	52	1.29	0.367	3.387	0.000705736	0.0480658	down
PTPN13	42	22	1.487	0.572	3.384	0.000713486	0.0483859	down
NEFL	18	7	1.614	0.69	3.383	0.000717522	0.0484526	down
