# Supplementary material for: Dysfunctional bronchoalveolar effector memory CD8+ T cells in tuberculosis-exposed people living with antiretroviral-naïve HIV infection
Source: iScience. 2024 Oct 16;27(11):111137. doi: 10.1016/j.isci.2024.111137 (PMC11575450; doi:10.1016/j.isci.2024.111137)
Supplement: Table S4. Immune cell subset and proliferation transcriptional modules (bracketed labels indicate compartment source of transcriptional module) [file mmc5.xlsx]

## Sheet: Sheet1
Supplementary Table 4: Immune cell subset and proliferation transcriptional modules (bracketed labels indicates compartment source of transcriptional module).
T Cell proliferation	CD4+ T Cells (Blood)	CD8+ T Cells (Blood)	NK Cells (Blood)	EM CD8+ T Cells (Blood)	CM CD8+ T Cells (Blood)	Alveolar macrophages	CD14+ Monocytes (BAL)	CD19+ B Cells (BAL)	CD4+ T Cells (BAL)	CD8+ T Cells (BAL)	MAIT Cells (BAL)
AURKA	ANK3	CD248	TGFBR3	GZMK	LRRN3	FABP4	CCL2	CD79A	CCR4	GZMH	FOSL2
BUB1	AQP3	CD8A	KLRB1	CCL5	PCSK5	SCD	CLEC10A	IGHG1	SERINC5	FGR	CAMTA2
BUB1B	AXIN2	CD8B	KLRD1	CST7	CD248	MT-ND2	C15orf48	CD19	CD4	LGR6	MAEA
CCNA2	C20orf82	DKK3	CCL5	GZMA	ACTN1	TFRC	NFKBIA	PAX5	PLIN2	ENC1	ARRDC3
CCNB1	C3orf59	LOC650761	TBX21	ZNF683	ELA1	B2M	EREG	CD37	IL6R	GZMK	CAMK2D
CCNB2	C6orf105		FCGR3B	ADAM7	CCR7	SPARC	SOD2	IGKC	LIMS1	SYTL3	HMGCR
CDCA5	CD40LG		PTGDR	PLEK	EDAR	TMSB4X	ABL2	IGHG3	PIK3IP1	VCAM1	SLC4A10
CDCA8	CHN1		CD247	NFS1	EPHA1	RMDN3	CDKN1A	SPIB	FBLN7	AKNA	PIP4K2A
CDK1	CMTM8		NLRC3	FAM129A///C1orf24	MAL	ENPP4	PTGS2	IGHG2	FOXP3	BTN3A2	HIST1H1E
CDK6	CRIP2		GPR56	EOMES	MGC33556	AKR1B1	CCL3	POU2AF1	ICOS	GGA2	RBL2
CDKN2C	CTLA4		MYBL1	HLA-DQA1	PHGDH	HLA-C	ICAM1	CD79B	UCP2	MTSS1	CDC42EP3
CDT1	DPP4		ARL4C	BHLHB2	C6orf105	CHP1	NFKBIZ	SIGLEC6	TSHZ2	GAS7	GPR65
CENPM	DUSP4		KLRF1	LAG3	TCEA3	NCKAP1L	CCL3L1	TNFRSF13C	ANK3	PATL2	PTPN22
CENPN	EDAR		STAT4	MGC4677	NOG	ALDH3A2	C3	TNFRSF13B	BHLHE40-AS1	EOMES	CKAP5
GINS2	EPHX2		PLEKHF1	FCRL3	EPHX2	SRP14	SGK1	FCRLA	MFHAS1	LITAF	ZC3H7B
H2AFX	FBXL16		IL18RAP	KLRD1	MMP28	ATP1B1	NFE2L2	COBLL1	CD109	BTN3A3	BCORL1
HIST1H2AJ	FHIT		RORA	MCOLN2	REG4	MAN2B2	NLRP3	RALGPS2	DGKA	DTHD1	IKZF2
HIST1H3D	GAL3ST4		EOMES	DUSP5	DKFZp761P0423	TXNIP	SERTAD1	MS4A1	SENP7	APOBEC3G	SATB1
HIST1H3H	HKDC1		XCL2	ANXA2	GTSCR1	BSG	NINJ1	LINC00926	HLF	HLA-DQA1
HIST1H3J	HPCAL4		XCL1	FAM46C	LASS6	CD52	IER3	FCRL5	LEF1	APOBEC3C
HIST2H3A	ICOS		FGFBP2	PLCG2	NRCAM	UBB	TNF	CPNE5	PCSK7	WNK1
HIST2H3D	IL2RA		SAMD3	PYHIN1	FHIT	AGPS	EIF1	TLR10	TMEM173	ADAT1
KIF2C	IL6ST		CTSW	TARP	SOX8	CCND3	GAPDH	IGHM	TBXAS1	GNLY
LMNB1	INPP4B		CST7	HLA-DPA1	CLEC11A	ACOT2	CYP2S1	EBF1	SESN3	HERPUD2
MLF1IP	LGALS3BP		ZAP70	HLA-DRB4	SERPINE2	MT-CYB	EMP1	CLEC17A	TNFRSF4	TUBA4A
NDC80	LOC642233		KLRC1	MYO1F		RAP1B	VSIR	PKIG	ADAM19	ZBTB4
PCNA	LOC648526		PRKCH	STOM		CTSC	IL1A	IGHA1	AP3M2	FAM53B
PTTG1	MAL		S1PR5	MAF		ACO1	PHLDA2	IGHG4	GSTK1	SLA2
SMC4	MAN1C1		CLIC3	MAP3K8		HLA-B	NAMPT	FAM30A	PLAT	CRTAM
	MEOX1		TRD@	CD300A		BCAP31	PPIF	BANK1	CYTH1	CST7
	NP_694946.1		GNLY	HOPX		ITSN1	NAIP	FCRL1	ASB2	CEMIP2
	NP_775934.3		SH2D2A	CXCR3		CD164	PPP1R15A	VAV2	TSPAN2	SETBP1
	PI16		FASLG	KLRG1		HIGD1A	MAFF	PIKFYVE	MAL
	PLEKHG5		PRF1	RGS1		GCHFR	ATF3	FCHSD2	DHRS3
	PLEKHK1		PRKCQ	AHNAK		PLA2G16	TNS1	VOPP1	NR3C1
	PRKCA		GIMAP7	EPHA4		ITGB8	PADI2	DNAH8	KLF7
	SGPP2		GZMA	SMAD3		MT-ND4L	ZC3H12A	POU2F2	LRRC8C
	TCEA3		IL2RB	LYAR		LRPAP1	CD300LB	CD24	MAF
	TRAT1		HOPX	FCRL6		SUMF2	TIMP1	FCRL2	F5
	TRBV18		ITK	ADRB2		MR1	TNFAIP6	PNOC	MITD1
	TSHZ2		GZMB	EBI2		LIPA	DUSP1	CNR2	CD5
	TSPAN18		NKG7	CD74		TMEM63A	P2RY6	OSBPL10	CD82
	VSIG1		CD96	CD160		PAFAH1B2	MXD1	JCHAIN	CXCR5
	WNT7A		GZMM	DUSP2		NUPR1	HSP90AB1	SYNPO	FAAH2
			GZMH	TGFBR3		MT-CO2	PALD1	INPP5F	RASGRP3
			KLRK1	ITGB1		ACTR2	CHMP1B	COL4A4	CTSL
			SLAMF7	IL2RB		CD46	IFITM3	MICAL3	TNFRSF18
			TRA@	CHN2		DDX60L	MTHFD2	TRPV3	CD40LG
			TARP	ANXA1		PEBP1	SOCS3	SOX5	FOXP1
				HLA-DRB6		TGOLN2	FGL2	IGHD	GRPEL2
				ATP2B4		ITIH5	GADD45B	MAP3K1	AFDN
				FLJ33590		MDH1	TUBA1C	NUAK2	RABGAP1L
				FLJ14213		CAPZA1	HM13	NCOA3	ARID5B
				IL18R1		CLIP4	EIF4EBP1	CD22	REXO2
				SLC7A5		SCP2	EGR1	MIR29B2CHG	PLEKHG3
				SLAMF1		ALDOA	IL6	CR2	ZNF785
				PHACTR2		DENND4C	ZNF618	EEF2	VPS39
				PAM		NUCB1	CD55	STAP1	SELL
				ACTA2		MYL6	SLC43A3	CHST15	CD59
				VSTM3		TRPV2	NAGA	USP6NL	CCR8
				GBP5		IFI27	APOBEC3A	PARP15	GK
				ADAM8		OAZ1	STX11	IGHA2	IL17RB
				AUTS2		FTL	PLSCR1	GNG7	MAP3K1
				MATK		RHBDD2	GPR108	DENND3
				NINJ2		ARPC2	NEAT1	ZDHHC21
				FAM38A		REEP5	FCAR	HSH2D
				PACSIN1		CAT	PDLIM7	FCRL3
				CLDND1		LY6E	CD36	EHD3
				PRDM1		CSDE1	EIF4A3	IGKV3-15
				SYT11		FUCA1	TPRA1	CD82
				CD99		TMBIM4	ADA2	BCL11A
				CENTA1		HECTD3	SLC3A2	SESN3
				NPSR1		RHEB	CCL20	C12orf74
				CLIC1		COL4A3BP	SQSTM1	IGLC1
				MIAT		TRIM14	RAPH1	FCRL4
				HRASLS3		MT-ND4	FMN1	SPPL2B
				ACTN4		UGP2	CLDN1	IGKV3-20
				ZKSCAN2		CTBS	PSTPIP2	AKAP2
				IL10RA		LAMTOR1	CFLAR	IGLC3
				ARID5B		TMED5	IL3RA	RIPOR2
				S100A4		ADTRP	ISG15	AIM2
				SH2B3		CD59	TNFRSF10B	AC008691.1
				ENC1		PFDN5	CD44	TCF3
				LOC648470		UQCR11	CYBRD1	SELL
				APOBEC3G		LARP4	CCRL2	UGT8
				GPR68		MT-CO3	ACOT11	AFF3
				ANXA2P1		LDHB	TUBB4B	MTSS1
				B4GALT5		BSCL2	APP	ST6GAL1
						SCCPDH	RAB7A	IFNLR1
						PGK1	UBC	ZNF532
						PNPLA6	TPI1	CYBC1
						ADIPOR2	BCL2A1	IGKV4-1
						PRR13	NDRG2	IGLL5
						EDEM2	VCAN	LRMP
						COX15	YIF1B	RASGRP3
						MT-CO1	IFI35	COCH
						SH3BGRL	ITGB2	PTPN1
						LAMP2	PTPRE	CCDC50
						ATP6V1E1	SPHK1	CXCR5
						HDDC2	OSM	TFEB
						NECAP2	ZNF710	TMEM154
						PSME2	GTF2B	PXK
						STX12	CD209	COL19A1
						CALM2	PICALM	ORAI2
						MINK1	OAS3	SIPA1L3
						MT-ND5	CPPED1	HLA-DOB
						GDE1	PPP1R15B	CYB561A3
						ASAH1	DUSP6	TEX9
						MYL12A	ADGRE2	FLNB
						CSTB	DNAJA1	TCF4
						TSNAX	CXCL8	PLCG2
						CCDC115	KIFC3	DENND5B
						POR	ATP5F1B	IFNG-AS1
						RSU1	TYMP	BLK
						SLC7A8	CLIC1	BCAS4
						TUBA1B	CFP	SEMA7A
						FABP5	BAZ2B	TLR9
						LIMS2	S100A10	RHBDF2
						RPN2	FCN1	BLNK
						FKBP1A	SLC25A37	AP1S3
						RTN3	NEU4	MARF1
						ELOB	CCL17	LARGE2
						MGST3	MAMDC2	TRAK1
						HMGN2	NFIC	NFX1
						DECR1	QPCT	ST6GALNAC4
						ESD	ARL8B	STRBP
						PTPMT1	RAB5C	TRABD
						MMD	PSEN1	RPS8
						SNX27	NAPRT	MZB1
						ARF3	UPP1	MAP4K4
						TSPAN3	TPD52L2	CBFA2T3
						TTC1	LAP3	EAF2
						NAA20	BID	MOB3A
						DDHD1	ZSWIM6	RAB30
						ATRAID	OXSR1	SHISAL2A
						ATP2C1	ZFP36	CNR1
						DPY30	PABPC1	MTHFR
						EPB41L1	SDCCAG8	GRAP
						PSMA7	TGFBR1	PCDHGC3
						PLEKHB2	GABARAP	SCN3A
						LCP1	DAGLB	HERPUD1
						COX6B1	PAPSS2	IL18BP
						GLRX	MIR155HG	PRKD3
						CD81	LACC1	TMEM156
						C9orf16	HGF	PRAG1
						ACER3	EPS8	AP004609.1
						CISD2	PMAIP1	RPS11
						CCPG1	CTNND1	ARHGAP27
						STX10	PTTG1IP	TMEM131L
						HTATIP2	RGL1	IGLV1-40
						RAB10	ACSL4	SASH3
						AKR1A1	CDC42EP1	MAST3
						HADHB	FOSL1	RAPGEF1
						ACTG1	DSE	UBE2J1
						ATP6AP1	NCKAP5L	LIMD1
						PLD3	ATP13A3	IGKV1-5			I
						UBE2L6	EMP3	MED13L
						GCNT1	VIM	TPD52
						CALR	ETS2	DERL3
						ADCY3	ABCA1	FCMR
						DTX4	LGALS1	DGKG
						ITM2B	AREG	ZNF296
						FARSB	NFKBID	INPP5D
						RPS6KA1	LPAR6	ANKRD13A
						PGAM1	ADAM15	PRKCB
						AP5B1	FIBP	LPAR5
						TALDO1	IL1B	SSPN
						SSB	MAPK6	RAB29
						TMSB10	ALCAM	IL16
						TEX2	RCAN1	EIF2S3
						BNIP2	CRTAP	HSPG2
						C20orf27	TNFRSF10D	BAIAP3
						PFDN1	SLC40A1	FMNL3
						CTSD	PNRC1	SYVN1
						COX5B	H3F3B	RUBCNL
						NBDY	MAP3K8	DAPP1
						TMEM230	OS9	LAMA5
						TMED10	GPR84	SLC15A2
						FAM118B	CFL1	ARHGAP25
						COX7C	DOCK4	PLAC8
						VAMP3	TTYH3	AC120193.1
						CORO2A	LILRA1	CXXC5
						MTRNR2L12	ENO1	PLEKHG1
						TSEN2	CXCL10	PEAK1
						NDUFS5	C9orf72	ZBTB32
						ABCG1	CCL4L2	GEN1
						ITPK1	ALDH1A2	TTN
						SLC35F6	SDC4	COL4A3
						ARHGEF5	ARF1	DUS2
						NDUFA4	RAPGEF2	ILDR1
						MON1B	YWHAG	RPL4
						CA2	JUN	IL24
						COLGALT1	NFKB1	C15orf39
						TMEM219	CD300A	RACK1
						MTRNR2L8	YWHAE	SEMA4B
						SUMO2	SNCA	SNX22
						ACOT13	LINC00877	RPS18
						GPA33	DBI	CLCN6
						HADHA	TPM3	LARGE1
						HLA-A	NCR3LG1	EHMT1
						TMEM140	CCL22	EEF1G
						PYURF	SRGN	SETBP1
						AMIGO2	CA13	BEND4
						TMBIM6	LUCAT1	PRICKLE1
						ABHD5	NANS	GRAMD1C
						EMC3	TET2	DGKD
						FHL1	TMEM51	JADE3
						MT-ND1	CYP1B1	FAM129C
						DST	VEGFA	RPL19
						FTH1	CMKLR1	RPS23
						VTI1B	PFN1	ZHX2
						SLC35E3	PPARD	PRDM2
						ACTB	STIP1	TMEM131
						VAT1	CXCL2	ZNF395
						APOL1	TPP1	LINC02397
						SELENOT	STARD8	TMED8
						QSOX1	BAIAP2	UBR7
						SIK2	CD1E	CD180
						MT-ATP6	XBP1	NUP88
						GSTP1	CALHM6	ZFAND6
						ATP6V0B	NKIRAS2	MCM5
						ATP9B	ACADVL	CACNA1E
						UBASH3B	WTAP	RPS5
						PEX19	DLG4	METTL7A
						USP25	TTC7A	STRADA
						SLC19A3	ETF1	ARHGAP17
						AOC3	GBP1	EFHC1
						CYB5R1	TNFAIP8	NIPAL2
						SAP18	PHYH	CHD7
						TMEM33	SYNPO2	GFOD1
						MYO6	LINC00884	IGHV2-5
						UBXN11	WSB1	PTK2
						ANKS1A	ETV5	TLR6
						UBE2V2	HSPA1A	SMC6
						CAPN1	TRIM25	TSPAN33
						TMBIM1	NAV1	SP140
						GM2A	PLBD2	SUN1
						PRDX1	OLFML2B	HDAC9
						ST13	FXYD6	RPS3A
						ATP6V0E1	ATP2B1-AS1	CCR7
						TMEM59	TLR5	UTS2B
						GPX4	RHOA	ENTPD1
						TAX1BP1	MAP2K3	RASGRP2
						MYD88	KSR1	GZF1
						RABGGTA	PRCP	NFATC1
						YWHAB	AC007952.4	AC092384.2
						COX5A	MGAT1	PARP14
						LIMA1	CDC37	NPIPB11
						MACC1	CLEC4E	RPL18A
						MT-ND3	PKM	UVRAG
						REEP3	S100B	EBI3
						CHMP2B	ODF3B	AC060780.1
						EFR3A	GBGT1	ADAM28
						FBXL5	ITGAV	IGHV1-69D
						NDUFB5	PSMB3	KBTBD8
						RNASEK	CXCL9	TEP1
						GALNT6	MERTK	SFT2D2
						ATP6AP2	PSMC2	HTR3A
						ACP2	TPM4	CSK
						GALC	PPP1R10	SH3RF1
						STT3B	ZNF267	AC063949.2
						ALOX5AP	CCR2	RBM6
						ZNF706	DLGAP1-AS2	CCDC32
						SEC11A	CTBP2	CERS4
						HDAC2	EIF4A1	SETX
						NDUFA6	SBF2	SCRN1
						SLC47A1	PLOD3	CIITA
						AHCYL1	JOSD2	ZMIZ2
						CTNNB1	PIPOX	SH2D3C
						FUCA2	SAT1	EEF1B2
						LAMTOR4	THAP2	SNED1
						SLC39A1	ERP44	SP110
						TNFSF12	RNH1	FAM117B
						ARPC5	PHC2	RND1
						ARL6IP1	F11R	GAS6-AS1
						MYL12B	ELOVL1	BOD1L1
						RPN1	HIF1A	IGKV2-30
						VPS29	CCT6A	NOC3L
						LEPROT	IL10RB	IGHV4-39
						CTSS	NOTCH2	EGLN2
						MIIP	RIPK2	KDM4C
						PRDX5	SEMA4A	MIOS
						TNPO1	PELI2	SGPP1
						CD63	RASA4	RABEP2
						FAR2	SAMHD1	UGCG
						DNASE2	IRF7	AC097637.1
						EEF1A1	OSGIN1	ELK3
						STXBP2	ZMIZ1	CLECL1
						GNS	TICAM1	TRAF3
						VPS41	C1orf43	DNAJC10
						MGLL	SLC16A10	ZNF165
						SRP9	TOM1	WDFY1
						HLA-E	RELT	LPIN1
						MFSD14B	MYO15B	DNMBP
						SEL1L	ATP1B3	PNISR
						SERPINB6	S100A8	RPS7
						VAPA	MIR3945HG	PLEKHJ1
						ADAM10	P2RY11	LRRK2
						PPIA	NBN	TTC21A
						OSBPL11	ACSL1	INPP5B
						GMFB	SEC22B	RASSF3
						MAN1A1	ST14	AKAP11
						P4HB	AP2S1	RPL27A
						C14orf119	SLC16A3	KNTC1
						FAM156B	ARF4	MAP3K14
						TSPO	LOXL3	FUT8
						ERGIC3	CD93	C11orf24
						HSDL2	NUMB	AC119396.1
						LAMTOR3	ALAS1	RPL18
						LTA4H	ARFGAP3	EIF3F
						OSTF1	CCT5	DMXL1
						ATP6V1H	BANF1	RPL5
						PARP4	FNIP2	DBNL
						SPAG7	HLX	SLC39A3
						SPN	TWF2	IGHV3-48
						IFI6	CDC42EP4	TEC
						ATP5F1A	UBAC2	DCLRE1C
						PROS1	CTNNB1	ZBTB38
						ZDHHC3	S1PR2	FUT7
						ABRACL	DOLK	NUMBL
						EIF2B3	ARHGAP18	MEF2C
						HSP90B1	UBAP2L	ZNF608
						PSAP	AP2M1	RPSA
						SOAT1	RASGEF1B	FAM210A
						CANX	DDX5	AC092145.1
						VAMP8	AP1S2	STX7
						SDCBP	ZFHX3	ZNF141
						ARPC1B	IQSEC2	MDM4
						MME	FNDC3B	ZNF737
						ACSM3	KIF1B	UCP2
						SCPEP1	MRPS24	QRSL1
						ADPGK	FHL3	ITSN2
						ECH1	LINC00628	ZYG11A
						HEXB	NOCT	TMCC3
						PLA2G15	CACNA2D4	CLIP2
						LGALS3	PDIA3	RHOBTB2
						TMEM254	SERPINB1	RPL13A
						ANGEL1	SERPINB8	CDCA7L
						CYB5R3	NQO2	CCDC141
						GLIPR2	CREB5	HHEX
						UBE2F	DPYSL2	RAC2
						ATP5PF	GTF3C6	ZNF827
						BLOC1S2	DYSF	KLHL6
						PEPD	ADAM9	TCTN3
						SVIL	YWHAH	RNASET2
						TUFM	GPAT3	AC022239.1
						ANXA2	P2RX4	AC092384.1
						ALPK3	STX4	CNPPD1
						ISOC2	KDELR2	SETDB1
						CNBP	NCOA4	TBC1D22A
						ITFG1	PHLDB1	DUSP22
						SGK3	IER2	RASSF2
						GLB1	VASH1	IGHGP
						TMEM30A	ATP6V1B2	IGF2BP3
						HEXA	ATP6V1F	VPS13C
						SPG21	SPRED2	PTP4A3
						ANGPT4	IL1RN	RPLP2
						H2AFZ	PLEKHO2	CDK14
						ACP5	TUBB	LPGAT1
						LMAN2	DNAJB5	SWAP70
						ECHDC1	MPDU1	PIK3R6
						PSMB2	MAP3K20	RPL31
						ATG3	TEX14	ARID3A
						ATP10A	TMBIM6	SRGAP2
						NOP10	MFSD2A	PROX1
						DHRS3	MAPRE1	RPL29
						PGD	NDUFS2	HVCN1
						CAPG	UBE2D1	IGLV2-11
						COX4I1	KLF4	ANKRD33B
						FGD5-AS1	MIR222HG	HMG20A
						FAM98A	SLC2A6	SHCBP1
						CMAS	AHCY	EML6
						CEACAM21	PHETA1	PHF20
						APC	FLNA	RPL3
						DDOST	PFKL	PLXNC1
						DOCK11	BLVRB	SIPA1L1
						TAPBPL	CYB5D1	AMFR
						CAP1	SLC43A2	MRRF
						ANO10	GHITM	AL121987.2
						AQP3	AP001056.2	RHBDD1
						ATP5F1E	PNKD	ITPR1
						LITAF	BCL6	CD27
						MAN2B1	KDELR1	RPS10
						PARAL1	NLRP12	LPCAT1
						SUMO3	ATP6V0C	CASP9
						BNIP3L	MX2	SLC35B2
						NR1H3	CD300E	SMIM14
						RHOA	GNG5	PPP1R9A
						ACOX1	RGS10	ARHGAP24
						SUMF1	ANO6	AC012651.1
						MLEC	CUX1	PIK3C2B
						UQCRQ	AGAP3	LRRK1
						S100A11	RENBP	UBA7
						ERAP1	COPG1	ZNF891
						ADGRE1	FKBP15	SPACA9
						NEDD8	NELFCD	MUC16
						GLUL	POMP	LRWD1
						SNX2	ATP6V1G1	TBC1D9B
						UBL5	HGSNAT	LINC01679
						ATP6V1D	EFTUD2	MYCBP2
						PRDX4	PLK2	KDM4B
						HSD17B10	SQOR	IGLV1-47
						NAGLU	BAG3	ABHD4
						COX7A2	FAM198B	RCSD1
						GPAA1	MFSD1	NIPSNAP3B
						MTHFD1	RALA	RPS28
						TKT	NPL	PARM1
						SNX10	PTGER2	HSD11B2
						PKM	PIM3	CELSR1
						PSMA6	CALU	TP53INP1
						ARMC8	PSMC3	SYPL1
						C8B	ZYX	RPS14
						LGALS3BP	SPTSSA	RNF141
						NBR1	ATF4	TNFRSF17
						PDLIM5	TTYH2	LRRC18
						RSPH3	ACTB	SOGA1
						TMEM184B	PSMA6	KLHL24
						GPCPD1	MIR22HG	PIP4P1
						RNF13	NUTF2	LINC01410
						SLC9A1	HNRNPC	PIM2
						PPT1	JAG1	BICD1
						TMEM104	SLC38A6	LRRC56
						DHCR24	SLC25A6	ELMO1
						CAPZA2	APEX1	IL7
						ATP5MC3	ACOT9	USP24
						COMT	IMPDH1	ZNF460
						NUDT16	SLFN11	RPL7A
						TGM2	MLST8	CEP126
						API5	NCSTN	IGKV2-29
						CCDC88A	PLK3	CD47
						ATP6V0D1	MAFB	EIF3L
						ERP29	TRIP10	PLEKHG2
						LNPK	CTTNBP2NL	TIAM2
						GUSB	ZBTB46	PASK
						NARS	ARMCX1	PFKM
						SNX17	HEBP1	MIF4GD
						DNAJC3	RP2	RAB3GAP1
						CARD16	RAC1	GPR34
						SNAPC5	TRAF1	CNKSR1
						GSTO1	IL1RAP	SP140L
						M6PR	HSPA8	TRRAP
						SMS	TCIRG1	TTC17
						NHLRC3	SERPINE1	RPL10A
						TNFAIP8L2	MCTP1	SLC25A42
						DTX3L	ITGAM	DENND4B
						FIG4	PMF1	LIMD2
						SLC27A1	BCKDK	PRSS16
						MOSPD2	ZNF672	TERF2
						ACTR10	TADA3	SMARCB1
						ETHE1	BST2	SYMPK
						MTPN	CCDC47	SIGLEC10
						TRMT2A	CXCL3	PARP3
						TOR1B	HAUS4	NIN
						ADAM17	SLC44A1	ANKRD10
						ESYT1	WDR13	DHTKD1
						CTNNA1	TMEM106A	CACNA1D
						UFC1	RGL2	DEPDC5
						RNF149	F13A1	UBE2N
						LAPTM4A	SLC38A7	IGHV3-21
						LDAH	PTGS1	KIAA0319
						HINT3	METTL1	PTPRS
						ATP6V1A	AC024909.2	MBD4
						MRPL34	ADIPOR1	SPTBN1
						TMEM53	SELENON	CASP8AP2
						NPTN	CAP1	MKRN1
						ABHD2	CYFIP1	TRAM2
						ARAP1	ZFYVE16	SLC9A7
						CASP1	ITGA5	FAM214A
						PGM3	PSMC4	DOPEY2
						TSG101	TM2D2	BBS10
						ZNF25	CYC1	COL9A3
						ZMPSTE24	NME2	SEL1L3
						DAD1	ACPP	RGMB
						EXOC5	PRSS36	LY9
						BBS2	SRGAP1	SIPA1
						MKNK1	H3F3A	DEXI
						RBP4	NHSL1	TRIM38
						SNUPN	TKT	2003-03-01
						SERINC3	TP53BP2	ARL14EP
						TCAIM	MAP1S	ERC1
						LAMTOR5	UQCRC1	ZBTB18
						MYDGF	AL162586.1	CBWD5
						SCARB2	ADM	KLF8
						PARP9	PELI1	ZDHHC23
						LAPTM5	SLC25A3	IGHV3-11
						SUCLG1	COX8A	FARP2
						NCEH1	SH3BGRL3	RPS15
						SPPL2A	SCARB1	SNAP23
						CD151	BTBD19	IGHV5-51
						HNMT	ATP6V1C1	NFE2L1
						ARPC3	TGFBI	PLAC4
						TM9SF2	PDXK	TLE3
						AGPAT2	RHOC	TRPM7
						RETREG3	PLEK	CD72
						SLC35A1	ITPRIPL2	GRK6
						USP30	RAB8A	BMF
						VDAC1	SLC37A2	BCAR3
						GMFG	ARL6IP1	ADGRG5
						NDUFA5	HRH1	RPL6
						THEM6	COPE	LINC01215
						RAB1A	OTUD1	BASP1
						GAA	LHFPL2	RFX3
						LRRFIP1	TAGLN2	HID1
						RRM2B	TAX1BP3	ELL3
						TIMMDC1	TRIB1	BCAS1
						SLC46A3	CRIP1	SNN
						FN3KRP	SEMA6B	PTK2B
						ATP5MPL	OCIAD1	RPL23A
						FNDC3A	NRIP3	GTF2H1
						PPARG	PDGFB	ATE1
						PYGB	HSPB1	GDF7
						UQCRFS1	ANXA2	NEIL1
						GPD2	PSMD14	PIK3AP1
						GSAP	CLEC5A	TTLL3
						HK2	ZNF385A	AC007569.1
						MCOLN1	CFLAR-AS1	RPLP0
						PSMD4	NR4A3	TPCN1
						SDHC	C19orf38	NPIPB12
						BLVRA	VPS35	IGHV3-15
						G6PD	LILRB2	ZNF581
						MSRB1	M6PR	AC093525.7
						FGD5	S100A6	ZNF322
						MPV17	RAB6A	GPBP1
						RNH1	RASA4B	LINC00426
						ALDH9A1	UBE2D3	ECE1
						CHMP5	NAA38	SLC6A9
						TFG	CANX	E2F5
						PRDX3	DENND5A	TNR
						S100A6	CSF1R	ZNF19
						FRMD4A	GPCPD1	PRICKLE2
						SH3BGRL3	PAPSS1	PARP1
						LGALS9	FOS	GANC
						TBC1D2	DPYD	FANCA
						CASP7	ABCD1	RFX5
						CAPRIN1	ZEB2-AS1	RPL32
						RHBDD3	MYD88	COMMD3
						TOMM6	MRPL18	RPL27
						DBR1	STXBP2	AICDA
						ANXA5	TFE3	CD38
						ATP6V0C	NFKBIL1	SPIN3
						OSTM1	A2M	PLPP5
						PSMF1	CLMN	IVD
						DYNLT3	IQGAP1	CSNK2B
						SLC25A20	PTGES3	KLHL5
						AC013457.1	CSRNP1	C6orf106
						COPZ1	STX6	KAT2A
						UBE2W	H2AFY	ATAD2B
						IFIT1	HSPA1B	ZNF627
						APLP2	DCLRE1B	KLF10
						PFDN2	BAG6	RUBCN
						C2orf69	PLAUR	BTN2A2
						VPS28	IFNGR1	P2RX5
						SERINC1	CTSZ	OXA1L
						GRB2	EPB41L3	TLN1
						TMED3	IFIT2	C12orf66
						IGF2R	MBOAT7	LRP2BP
						AP2M1	PAK1	TIFA
						AP3D1	PVR	COX10
						B3GNT7	P2RX7	PLEKHF2
						NCOA4	AC090559.1	PDPK1
						PLIN2	SLC22A13	ZSCAN30
						CNIH1	CALR	PEA15
						C16orf70	TUBGCP2	TBC1D9
						GORASP2	MYO1F	ZCCHC7
						NDUFS3	PSMA4	RPL9
						GCA	IL10	MED22
						FERMT3	LAMP3	CYTH4
						SFT2D1	RNF13	USP48
						HLA-DRB5	TM6SF1	SLC44A2
						STAT2	GALK1	DNHD1
						ILVBL	EMILIN2	XKR8
						MLKL	SRA1	LINC01480
						IPO8	ANAPC11	MKNK2
						TMED9	IL10RA	RPL11
						ADH5	APOBR	PILRB
							RIN1	LHPP
							PUF60	IGHV4-61
							HK1	TXNDC5
							LAPTM4A	ZNF736
							ANXA5	ZBTB40
							IFIH1	SLC35E2A
							NFKBIE	CMTR2
							SLC22A4	AC009690.2
							DSC2	NUTM2A-AS1
							TMED1	RPS16
							RPS6KA4	AHNAK2
							CORO1B	AL049557.1
							GAL3ST4	PTCH1
							LIMS1	PHKB
							AL031590.1	FAU
							DOT1L	PVT1
							EGR2	AC068831.7
							P4HA1	WASHC4
							PSENEN	PLCE1
							TMED9	TCEA1
							LILRA2	RPS4X
							BATF3	GBP4
							GBA	NAXE
							ATP5PB	TP63
							NAGK	RPA2
							P4HB	TUT4
							KCNMB1	CD48
							SLC8B1	AMDHD2
							CSNK1A1	GMDS-DT
							ARPC5	AC007952.5
							STAB1	GRAPL
							RASSF4	SUGP2
							COMMD9	ZNF160
							ALAD	RPS27
							MRPL24	CCNB1IP1
							GAS2L1	ISG20L2
							CEP170	NUDT4
							THOC6	IGLV3-25
							EIF6	POLM
							LAMB3	HOXC4
							PGRMC1	BTLA
							TLR2	CBWD3
							NDUFS7	IGKV1-9
							RCBTB2	NEK6
							ARSB	PIGT
							CALM1	AL008729.1
							RAB32	2006-09-01
							RNASEK	TRIB3
							FOSB	HRK
							SDS	ZNF860
							ARRB2	SCAMP5
							FUOM	AMN1
							CNDP2	MFSD14C
							MOB1B	MOB1A
							C6orf62	TAF7
							CCNL1	RPL21
							FAM96B	GATM
							S100A4	TBC1D17
							DOLPP1	GATAD1
							IL18	PRR14L
							RIT1	IGLV1-44
							ENG	EPHA4
							PPFIBP1	SNRPA1
							SESTD1	ATG16L2
							ACSL3	MPP6
							GRINA	PCED1B
							SELENOK	GPR18
							SNAI1	AL513165.2
							KDM6B	RPL8
							MID1IP1	SAMD4A
							WDR45B	RPL35A
							DNASE1L1	RPL36
							POLR2E	2008-03-01
							TMSB10	NT5C3B
							ALDH1L2	AC092171.2
							TMEM176B	SNX25
							ADAM17	OGT
							BMPR2	CARMIL3
							MAN2B1	IGLV2-23
							NDUFB2	RIPOR3
							DDX41	ALDH16A1
							SERF2	IGHV3-7
							PAFAH2	NUP210
							ARHGEF2	FAM216A
							MAP1LC3B	STAMBPL1
							SDCBP	SMAP2
							SLC19A1	AFTPH
							TNFSF13B	CAMK1D
							PSMB5	MCOLN2
							FAM50A	MEGF8
							RSAD2	LCLAT1
							GPR132	IZUMO4
							CAPZA2	S100PBP
							ETV3	KCNN4
							SLC6A12	FBXO10
							VDR	RABGAP1L
							CTNNA1	ANKRD37
							EIF4G2	AC005670.2
							PSMD4	RIC1
							NDUFB10	ZNF813
							LST1	IRF8
							SLC25A11	DDX21
							FES	ARID1B
							LILRB3	CASP10
							ATP5MC3	RPL12
							DPP3	TTN-AS1
							DHRS9	COL9A2
							SH3BP2	MACROD2
							CLN8	ADD2
							PLCB2	FANCD2
							MYDGF	SCAF4
							PRDX1	FBRS
							BACH1	RPL38
							FAM32A	SH3BP5
							EIF4E	ADD1
							HSD17B4	OSER1
							PARK7	TCOF1
							VDAC1	HSF5
							ASPH	IER5
							DEGS1	ZNF550
							RALB	MTPN
							PLIN3	FGFR1OP
							MX1	SP100
							CCL4	RABGAP1
							RGS2	REPIN1
							TCOF1	MSTO1
							IMPACT	ECD
							PEPD	AL159169.2
							NFE2	AC093525.6
							SDSL	ZNF343
							LMNA	ITGB7
							ABHD12	RNF43
							TPMT	EME2
							ADORA2B	PIK3CG
							OR2B11	FAM167A
							ARHGEF11	UNC45A
							QKI	NEURL4
							NFIL3	FAM13B
							RAB1A	SCIMP
							KANSL1L	CHST2
							ACTR1A	RPL23
							ADAP2	ST8SIA4
							TNFSF12-TNFSF13	GAPT
							HLA-DQA1	ACSF2
							TUBB6	CHI3L2
							RAB3D	EBLN3P
							LRRC25	C22orf46
							PLXNA2	RTN4IP1
							UBE2L3	GPT2
							CLTA	DNAJC4
							ARPC1B	BIK
							HAVCR2	LRCH1
							FAM214B	TTC9C
							ZFHX2	SUB1
							FERMT3	ZNF687
							TMX2	PFKFB2
							KARS	SINHCAF
							FRY	RPL39
							ARSD	IGLV3-19
							CD58	TNFSF9
							BLOC1S1	AL121944.1
							HSBP1	ATP11C
							ATG3	CYTIP
							ATG7	METTL4
							HS3ST1	TOR3A
							ASAP1	SREBF2
							RBM8A	SNX5
							RREB1	MFF
							TMEM147	B4GALT1
							TSC22D2	IDI1
							TMEM109	TMEM268
							STK38L	IQSEC1
							CTSA	ANGPTL1
							VASH1-AS1	LINC02384
							TMEM70	SLCO5A1
							LDLRAD3	FAM49A
							CLEC4F	FAM20B
							ANKRD22	TPCN2
							CAMK1	AC025164.1
							MILR1	ADK
							TCP1	ARL17A
							PHB	SHMT2
							ACOD1	CREBRF
							YBX3	MTMR8
							JUNB	TCP11L2
							HDLBP	EFCAB13
							IDH3G
							MASTL
							TMEM150A
							VPS8
							SLC25A25
							TMEM39B
							WDR83OS
							LILRB4
							MAFG
							P2RY13
							XRCC6
							PACSIN2
							MTCH2
							ARL2
							GPX4
							TBXAS1
							LRMDA
							ZBTB48
							RGS19
							BMP2K
							SERPINF1
							FAM129B
							B3GNT5
							PNP
							ATP6V0B
							MDH2
							GK
							AAED1
							NAPA
							PSMD1
							ACTG1
							AQP9
							SDHB
							GSTO1
							DUSP23
							PPA2
							NOD2
							PSMB6
							RNASE1
							UBAP1
							APBB3
							LGALS9
							COX6A1
							PSMC1
							GNAQ
							MPP1
							SDC2
							CASP1
							SNX4
							CXorf40B
							AC092803.2
							ILK
							AHR
							CX3CR1
							PLXNB2
							RFX2
							PPID
							C3AR1
							GFRA2
							EIF5
							KCNQ1
							ALG3
							IRAK2
							CDC42BPA
							RNF181
							PON2
							PLEKHB2
							APLP2
							CLCF1
							RBPJ
							TRAP1
							XAF1
							FLOT1
							KCNE1
							DCUN1D3
							FILIP1L
							PDLIM5
							MMP14
							SNRPB
							NDUFB7
							RBM42
							PLEKHM2
							MLH1
							NOC4L
							S100A11
							TMEM205
							TPT1
							GRB2
							PSMA1
							GNAI2
							SLC25A19
