# Supplementary material for: Dysfunctional bronchoalveolar effector memory CD8+ T cells in tuberculosis-exposed people living with antiretroviral-naïve HIV infection
Source: iScience. 2024 Oct 16;27(11):111137. doi: 10.1016/j.isci.2024.111137 (PMC11575450; doi:10.1016/j.isci.2024.111137)
Supplement: Table S5. Cytokine activity transcriptional modules [file mmc6.xlsx]

## Sheet: Sheet1
Supplementary Table 5: Cytokine activity transcriptional modules
IFN-β	IFN-γ	IL-17A	IL-1β	IL-6	TNF-α	IL-2	IL-15	IL-21	IL-27
ACOD1	ABCC1	ACTB	ACHE	ABCC1	AAK1	ABCC1	AHR	BATF	ADGRE1
ANXA5	ACE2	APBA3	ACKR1	ACKR2	ABCC1	ACSL6	AKT1	BCL2	AHR
APOL1	ACLY	AREG	ACKR2	ACVRL1	ABCD2	ADAM19	ALDOA	BCL2L1	APOL1
APOL2	ACO1	B2M	ACOD1	ADAMTS1	ACKR2	ADAM8	ANXA1	BCL2L11	B2M
APOL3	ACOD1	BCL2	ADAM12	ADAMTS4	ACOD1	AHR	AQP3	BSG	BST2
APOL6	ACTB	BCL2A1	ADAM8	ADGRE1	ACP5	ALDOA	ARHGDIB	CALHM6	CCL2
BAK1	ADA2	BCL2L1	ADAMTS1	ADGRE5	ACSL5	ANXA1	ATF4	CASP1	CCL20
BCL2	ADAMTS8	BCL3	ADAMTS3	ADM	ACTB	APOBEC3G	BCL2	CASP3	CCL3
BCL2L1	ADAMTS9	C15orf48	ADAMTS4	AHR	ADAM8	AREG	BCL2L1	CCL11	CCL4
BHLHE40	ADCY7	C3	ADM	AKR1B10	ADAMTS4	ARHGAP25	BCL2L11	CCL17	CCL5
BST2	ADGRG2	CCL11	AGER	AKT1	ADAMTS8	ARHGDIA	BPGM	CCL20	CCL7
BTN3A3	ADM	CCL17	AIF1	ALAS1	ADM	ARHGEF2	BTG1	CCL3L3	CCND2
CAPN2	ADORA2A	CCL2	AKIP1	ANPEP	ADORA2A	ARHGEF3	CALM1 (includes others)	CCL4	CCND3
CARD6	AGER	CCL20	AKR1B1	ANXA1	ADRB3	ARHGEF6	CAMK2D	CCL5	CCR6
CASP1	AHR	CCL22	ALPL	AREG	AGER	ATF5	CASP3	CCND2	CD14
CASP3	AIF1	CCL26	ANGPTL4	ARL4C	AIMP1	AURKA	CBLB	CCR7	CD163
CASP8	AIM2	CCL27	ANXA1	ATF3	AK2	BATF	CCL11	CCRL2	CD274
CCL2	ALDH1A3	CCL4	APOL6	ATP2A2	AKR1B1	BAX	CCL17	CD1D	CD38
CCL3	ALOX5AP	CCL5	ARL6IP5	BAK1	AKR1B10	BCAT1	CCL18	CD2	CD63
CCL4	ALPL	CCL7	ASS1	BATF	ALDH1A3	BCCIP	CCL19	CD244	CD69
CCL5	ANGPTL4	CCN1	ATF3	BAX	ALOX5	BCL2	CCL2	CD27	CD74
CCL7	APOBEC3G	CCR5	ATF4	BCL2	ALOX5AP	BCL2A1	CCL3	CD28	CD80
CCR5	APOL1	CD14	ATF5	BCL2L1	ANGPTL4	BCL2L1	CCL4	CD38	CD86
CD14	APOL6	CD163	ATP2A2	BCL2L11	ANKRD55	BHLHE40	CCL5	CD40LG	CEBPD
CD274	ARAP2	CD274	B2M	BCL3	ANPEP	BIRC3	CCND2	CD69	CFLAR
CD38	AREG	CD40	BAX	BMI1	ANXA1	C3	CCND3	CD86	CIITA
CD40	AREL1	CD68	BCL2	BST2	ANXA11	CALCA	CCR1	CDKN1A	CKLF
CD80	ARFGAP3	CD83	BCL2A1	BTG2	APBA3	CAPG	CCR2	CMPK2	CR1
CD83	ARL6IP5	CEBPD	BCL2L1	BUB3	APOBEC3B	CARD6	CD160	CSF2	CSF2
CD86	ASS1	COTL1	BCL3	C3	APOL1	CARD9	CD2	CXCL10	CTLA4
CDKN1A	ATF3	CRP	BDKRB1	C5AR1	AQP3	CASP1	CD209	CXCL13	CX3CL1
CH25H	ATF4	CSF2	BIRC2	CALCA	ARF4	CASP3	CD226	CXCL8	CXCL10
CLEC4E	ATG3	CSF3	BIRC3	CAPRIN1	ARHGAP18	CASP4	CD244	CXCR3	CXCL11
CMPK2	ATG5	CX3CL1	BTG2	CASP1	ARHGAP22	CBLB	CD274	DPP4	CXCL8
CREM	ATP2A2	CXCL1	C1R	CASP3	ARHGDIB	CCL1	CD28	EIF2AK2	CXCL9
CSF2	B2M	CXCL10	C2	CASP4	ARID5B	CCL11	CD33	EOMES	DEPP1
CX3CL1	BACH1	CXCL13	C3	CASP7	ARL6IP5	CCL17	CD38	FASLG	EGR2
CXCL10	BACH2	CXCL2	C4A/C4B	CCL11	ASCL2	CCL2	CD40	FCER1G	EIF2AK2
CXCL11	BAK1	CXCL3	CALCA	CCL2	ASS1	CCL22	CD40LG	FCGR2B	EOMES
CXCL2	BATF2	CXCL5	CASP10	CCL20	ATF2	CCL3	CD44	FGL2	FAS
CXCL3	BAX	CXCL6	CASP3	CCL3L1	ATF3	CCL3L1	CD46	FOXP3	FASLG
CXCL6	BCL2	CXCL8	CASP4	CCL3L3	ATF4	CCL3L3	CD5	GBP5	FOXP3
CXCL8	BCL2A1	CXCR4	CCL1	CCL4	ATP2A2	CCL4	CD53	GBP6	GADD45G
CXCL9	BCL2L1	CYP7B1	CCL11	CCL5	ATP5PF	CCL5	CD59	GZMA	GBP2
DAXX	BCL2L11	DEFB103A/DEFB103B	CCL13	CCL7	B2M	CCND2	CD69	GZMB	GZMB
DDX58	BCL3	DEFB4A/DEFB4B	CCL17	CCNA1	B4GALT1	CCND3	CD74	HAVCR2	HLA-A
DHX58	BECN1	ECHS1	CCL2	CCR1	BAX	CCR1	CD80	HCST	HLA-B
DICER1	BID	EGR2	CCL20	CCR2	BCL10	CCR2	CD83	HERC6	HLA-C
EBI3	BIRC2	ELF3	CCL22	CCR3	BCL2	CCR3	CD84	HIF1A	HLA-DMA
EIF2AK2	BIRC3	ENTPD1	CCL27	CCR4	BCL2A1	CCR4	CD86	HLA-DRB5	HLA-DMB
GBP1	BLNK	FAS	CCL3	CCR5	BCL2L1	CCR5	CD8A	HLX	HLA-DOA
GBP2	BRCA2	FASLG	CCL3L1	CCR6	BCL2L11	CCR6	CD8B	HSH2D	HLA-DOB
GBP3	BST1	FOSL1	CCL3L3	CCR7	BCL3	CCR7	CDKN1A	IDO1	HLA-DPA1
GBP4	BST2	GBP2	CCL4	CD14	BCR	CCR8	CEACAM1	IFI16	HLA-DQA1
GBP5	BTG1	HBEGF	CCL5	CD163	BDKRB1	CD160	CISH	IFIT1	HLA-DQB1
GBP6	BTN3A1	ICAM1	CCL7	CD209	BDKRB2	CD2	CKS2	IFIT1B	HLA-DRA
GBP7	BTN3A2	IFIT1B	CCL8	CD274	BECN1	CD200R1	CMKLR1	IFIT2	HLA-E
GDF3	BUD23	IFNG	CCNJ	CD38	BHLHE40	CD244	COPB2	IFIT3	ICAM1
GNB4	C15orf48	IFNL1	CCR1	CD40	BID	CD247	CORO1A	IFNG	ICOS
GZMH	C1QA	IL10	CCR2	CD44	BIRC2	CD274	COX6C	IGHG1	IFNG
HERC5	C1QB	IL12A	CCR5	CD46	BIRC3	CD28	CPT1A	IGHG2	IFNL1
HLA-A	C1QC	IL12B	CCR6	CD48	BLVRA	CD38	CSF1	IGHG3	IL10
IDO1	C1R	IL12RB2	CCR7	CD53	BPGM	CD3D	CSF2	IL10	IL10RB
IFI16	C2	IL13	CCR8	CD68	BST2	CD3G	CSF3	IL12RB2	IL12A
IFI27	C3	IL16	CCRL2	CD74	BTG1	CD40	CTSW	IL13	IL12B
IFI6	C4A/C4B	IL17C	CD14	CD79A	BTG2	CD40LG	CX3CR1	IL18R1	IL12RB2
IFIH1	C5AR1	IL17F	CD244	CD80	BTG3	CD44	CXCL10	IL18RAP	IL13
IFIT1	CALCA	IL17RA	CD274	CD83	BTN3A3	CD46	CXCL2	IL2	IL15RA
IFIT1B	CALCOCO2	IL19	CD4	CD86	BUD23	CD47	CXCL8	IL21	IL17F
IFIT2	CALHM6	IL1B	CD40	CDC6	C15orf48	CD5	CXCR4	IL21R	IL18BP
IFIT3	CAMK4	IL1RN	CD40LG	CDKN1A	C1QTNF1	CD58	CXCR6	IL23A	IL1B
IFITM1	CAPN1	IL20	CD44	CDKN2A	C2CD4A	CD59	CYP27B1	IL23R	IL1RN
IFNAR1	CARD6	IL22	CD69	CDKN2D	C3	CD69	DARS2	IL2RA	IL2
IFNG	CASP1	IL23A	CD74	CEACAM1	C3AR1	CD74	DDX18	IL2RB	IL21
IFNGR1	CASP10	IL24	CD80	CEBPD	C4A/C4B	CD80	DPP4	IL4	IL22
IFNK	CASP3	IL25	CD83	CFLAR	C5AR1	CD83	DUSP5	IL4I1	IL2RA
IL10	CASP4	IL27	CD86	CFP	CA2	CD86	EDN1	IL5	IL4
IL12A	CASP5	IL32	CDKN1A	CIB2	CALCA	CD8A	EGR2	IL6	IL5
IL12B	CASP7	IL4	CEBPD	CIITA	CALHM6	CD8B	EIF4E	IL7R	IL6
IL13	CASP8	IL5	CFB	CISH	CALR	CDC25A	ELK3	IL9	IL9
IL1B	CASP9	IL6	CFLAR	CLEC10A	CARD6	CDC6	ELOC	IRF4	IRF1
IL1R1	CCL1	IL9	CHI3L1	CLEC4E	CARD8	CDKN1A	ENO1	IRF5	ITGAM
IL2	CCL11	IRF1	CIITA	CLU	CASP1	CEACAM1	ENO3	IRF7	LAG3
IL24	CCL13	ISG15	CISH	CRP	CASP10	CFLAR	EOMES	ISG15	MCL1
IL27	CCL17	ITPR1	CLU	CSF1	CASP3	CFP	ETS1	KLRB1	MRC1
IL4	CCL18	JAK1	CMPK2	CSF1R	CASP4	CGAS	EXOSC8	KLRC1	MX1
IL5	CCL19	JUN	CNR2	CSF2	CASP7	CHN2	FAS	KLRC4-KLRK1/KLRK1	MYC
IL6	CCL2	KLF2	CREM	CSF2RB	CASP8	CISH	FASLG	KLRD1	NFATC1
IRAK4	CCL20	KRT17	CRISPLD2	CSF3R	CBR3	CLSPN	FBP1	KLRG1	NOS2
IRF1	CCL22	LCN2	CRP	CST3	CCL1	CMKLR1	FCGR3A/FCGR3B	MCL1	OAS1
IRF3	CCL25	LIF	CSF1	CTR9	CCL11	CREB1	FKBP1A	MMP12	PDCD1LG2
IRF7	CCL26	LRRK2	CSF2	CTSB	CCL13	CSF1	FLT3LG	MMP9	PIM1
IRF9	CCL3	MAP2K3	CSF2RB	CTSC	CCL17	CSF1R	FOXP3	MYD88	PLAAT4
ISG15	CCL3L3	MCL1	CSF3	CX3CR1	CCL18	CSF2	FYB1	NCR1	PRDM1
ISG20	CCL4	MMP1	CSRNP1	CXCL1	CCL19	CSF2RA	FYN	NCR3	PTGS2
ITGAX	CCL5	MMP13	CTSB	CXCL10	CCL2	CSF2RB	G6PD	NEURL3	SOCS1
ITGB3	CCL7	MMP3	CTSS	CXCL13	CCL20	CSF3	GABPB1	NOS2	SOCS3
KLRC4-KLRK1/KLRK1	CCL8	MMP9	CTSZ	CXCL2	CCL21	CSRNP1	GALM	OAS2	STAT1
MCM6	CCNA1	MPO	CX3CL1	CXCL3	CCL22	CST7	GAPDH	OASL	STAT2
MMP9	CCND2	MRC1	CX3CR1	CXCL5	CCL25	CTLA4	GARS1	PAX5	TAP1
MX1	CCND3	MT1A	CXCL1	CXCL6	CCL26	CTPS1	GCNT1	PCNA	TBX21
MX2	CCR1	MT1E	CXCL10	CXCL8	CCL27	CTSC	GDI2	PDCD1	TLR3
MYC	CCR2	MT1F	CXCL11	CXCR3	CCL3	CTSL	GGT5	PRDM1	TNF
MYD88	CCR3	MT1G	CXCL13	CXCR4	CCL3L3	CTSW	GNL2	PRF1	TNFRSF4
NDUFA13	CCR4	MT1M	CXCL16	CYBB	CCL4	CX3CR1	GNLY	PSMB9	TNFSF10
NFATC1	CCR5	MT2A	CXCL2	CYP19A1	CCL5	CXCL10	GPD2	PTPRC	TNFSF11
NFKBIE	CCR6	MYC	CXCL3	CYP1B1	CCL7	CXCL3	GPI	RSAD2	TNFSF13
NMI	CCR7	NFATC1	CXCL5	CYTIP	CCN1	CXCL8	GZMB	RUNX1	TNFSF13B
NNMT	CCRL2	NFKBIZ	CXCL6	DEFB4A/DEFB4B	CCND2	CXCR1	GZMK	SELL	TNFSF14
NOCT	CD14	NOS2	CXCL8	DNMT1	CCND3	CXCR3	H2AC18/H2AC19	SGK1	TNFSF18
NOD1	CD163	OSMR	CXCL9	DPP3	CCR1	CXCR4	HAT1	SLFN13	UBD
NOD2	CD1D	PGF	CXCR1	DUSP16	CCR2	CXCR6	HAVCR2	SOCS1	VCAM1
NOS2	CD2	PI3	CXCR4	DUSP6	CCR3	CYCS	HBEGF	SOCS2	VIM
NT5C3A	CD200	PLAU	CYBA	E2F4	CCR4	CYTH4	HCST	SOCS3
NUB1	CD209	PRDM1	CYBB	EGR2	CCR5	CYTIP	HIF1A	STAT2
OAS1	CD274	PTGS2	CYP19A1	ELAVL4	CCR6	DAPK1	HK1	STAT3
OAS2	CD276	RGS16	CYP1B1	ENPP2	CCR7	DAPK2	HK2	STAT4
PARP10	CD38	S100A12	CYP27B1	EOMES	CCR8	DARS2	HLA-DRA	TAP1
PARP12	CD4	S100A7	CYP7B1	ERN1	CCRL2	DDIT4	HLX	TBX21
PARP14	CD40	S100A7A	CYTIP	ETS2	CD14	DDX21	HNRNPA2B1	TGFB1
PARP9	CD40LG	S100A8	DDIT4	EZH2	CD163	DENND2D	HNRNPF	TLR4
PDCD1	CD44	S100A9	DDX5	FAS	CD1B	DKC1	HSPA8	TNF
PLAAT4	CD5L	S1PR1	DEFB4A/DEFB4B	FASLG	CD1C	DPP4	HSPE1	TNFSF11
PMAIP1	CD63	S1PR2	DEPP1	FCER2	CD200	DUSP2	ICAM2	TRAF3
PML	CD68	S1PR3	DKC1	FCGR1A	CD209	DUSP4	ICAM5	TYROBP
PRDM1	CD72	SELE	DNMT1	FFAR2	CD247	DUSP5	ICOS	USP18
PRL	CD74	SELP	DNMT3A	FLI1	CD274	DUSP6	IFI35	XBP1
PTGS2	CD80	SERPINE1	DPP4	FOSL1	CD28	E2F4	IFI6
REL	CD83	SGK1	DR1	FOXP3	CD38	EDN1	IFIT1
RIPK2	CD86	SLC12A3	DUSP5	FPR2	CD3E	EEF1E1	IFITM1
RNASEL	CDC25A	SMAD2	EBI3	FSCN1	CD4	EIF2S2	IFNG
RND3	CDC25B	SOCS1	EDN1	GADD45B	CD40	ELF1	IL10
RSAD2	CDKN1A	SOCS3	EGLN2	GADD45G	CD40LG	ELOVL5	IL12B
SH2D1B	CDKN2A	SPP1	EHD1	GALE	CD44	ENO1	IL12RB1
SIDT1	CEACAM1	STAT1	EIF4E	GBP2	CD47	ENPP2	IL12RB2
SIRPB1	CEBPD	STAT3	EIF4EBP1	GBP3	CD5	ENTPD1	IL13
SLC39A14	CFB	STEAP4	ELAVL1	GCH1	CD59	EOMES	IL15
SLFN13	CFLAR	TBX21	ELF3	GFAP	CD69	ETS1	IL15RA
SOCS1	CFP	TGFB1	ENG	GLRX	CD74	EVL	IL17F
SPP1	CGAS	TIMP1	ENPP2	GP5	CD80	EXOSC9	IL18R1
STARD4	CH25H	TLR2	EPSTI1	GREM1	CD83	FAM13B	IL18RAP
STAT1	CHAC1	TLR3	ETS2	GRK2	CD86	FAS	IL1R1
STAT2	CHI3L2	TLR4	FAS	GZMB	CDC42	FASLG	IL2
STAT4	CHST11	TNC	FASLG	HIF1A	CDC42EP2	FCER1G	IL21
THBS1	CIITA	TNF	FCER2	HLA-A	CDH3	FCGR3A/FCGR3B	IL21R
TIMP1	CISH	TNFAIP3	FCGR2B	HLA-DMA	CDKN1A	FCMR	IL22
TLR3	CLEC10A	TNFRSF11B	FERMT3	HLA-DQA1	CDKN2A	FGL2	IL24
TLR7	CLEC2D	TNFRSF14	FKBP5	HLA-DRB5	CEBPD	FKBP2	IL2RA
TLR8	CLEC4E	TNFRSF1B	FLT1	HP	CFB	FLT3LG	IL2RB
TLR9	CLEC5A	TNFSF11	FMR1	HSPA5	CFL1	FOXP3	IL2RG
TNF	CLEC7A	TRAF4	FOSL1	ICAM1	CFLAR	FPR2	IL32
TNFRSF10A	CLIC4	TRAF6	FPR2	ICAM3	CH25H	FYN	IL4
TNFRSF4	CMPK2	TYMP	FST	ICOS	CHI3L1	GADD45B	IL5
TNFSF10	CORO1A	VCAM1	FURIN	IDO1	CHI3L2	GADD45G	IL6
TNFSF4	CREM	VEGFA	FUT7	IFI16	CHST11	GAPDH	IL7R
TRAF6	CSF1	VEGFC	G0S2	IFIT1	CHST2	GARS1	IL9
TRIM14	CSF1R	VIM	G6PD	IFIT1B	CIB2	GART	IRF1
TRIM21	CSF2	YWHAG	GAD1	IFIT2	CIITA	GBP2	ISG15
TRIM38	CSF2RB	ZC3H12A	GADD45B	IFITM3	CISH	GCNT1	ITGAX
UBA7	CSF3		GBP1	IFNG	CLEC2D	GFAP	ITGB1
UBE2E2	CSK		GBP2	IGFBP4	CLEC4E	GFI1	ITGB7
USP18	CTSB		GBP3	IGHM	CLEC5A	GNL3	JUN
XAF1	CTSC		GBP4	IKBKE	CLIC4	GPR183	JUNB
ZBP1	CTSH		GBP5	IL10	CLU	GRN	KIR2DL1/KIR2DL3
ZDHHC14	CTSS		GBP6	IL12A	CMIP	GZMA	KIR3DL1
	CTSZ		GCH1	IL12B	CMKLR1	GZMB	KLF2
	CX3CL1		GLA	IL13	CNP	GZMK	KLRB1
	CX3CR1		GNA15	IL15	CNR2	HAVCR2	KLRC1
	CXCL1		GRN	IL17F	COL15A1	HBEGF	KLRC4-KLRK1/KLRK1
	CXCL10		GTF2F1	IL1B	COTL1	HCK	KLRD1
	CXCL11		GYS1	IL1R1	CPT1A	HCST	KLRG1
	CXCL13		GZMB	IL1RL1	CPT1B	HDAC1	LAT
	CXCL16		H4C15	IL1RN	CREB1	HEATR9	LCK
	CXCL17		H4C8	IL2	CREB3	HHEX	LDHA
	CXCL2		HAS2	IL20	CREB3L3	HK2	LEF1
	CXCL3		HBEGF	IL21	CREM	HLA-DPA1	LIF
	CXCL5		HDAC1	IL22	CRISPLD2	HLA-DQA1	LSP1
	CXCL6		HELZ2	IL23A	CRP	HLA-DQA2	LTA
	CXCL8		HERC5	IL23R	CSF1	HLA-DQB1	LYN
	CXCL9		HIF1A	IL25	CSF1R	HLA-DRA	MACROH2A1
	CXCR3		HK2	IL2RG	CSF2	HLA-DRB1	MAP2K1
	CXCR4		HLA-A	IL4	CSF2RB	HLA-DRB5	MAPKAPK3
	CYBA		HLA-DOB	IL4R	CSF3	HSP90B1	MCL1
	CYBB		HLA-DRA	IL5	CST7	HSPA5	MCM5
	CYLD		HLA-E	IL6	CTLA4	HSPD1	MICA
	CYRIA		HLA-F	IL6R	CTSB	HVCN1	MICB
	CYSLTR2		HOMER1	IL6ST	CTSC	ICAM1	MKNK1
	CYTIP		HP	IL7	CTSS	ICOS	MT1G
	DAPK1		HPRT1	IL7R	CTSZ	IDO1	MTA2
	DAXX		HSD11B1	IL9	CX3CL1	IER3	MX1
	DDX5		HSD17B2	IRF1	CX3CR1	IFI16	MYC
	DDX58		HSPA5	IRF4	CXCL1	IFI6	MYD88
	DDX60		ICAM1	IRF8	CXCL10	IFNG	NAGA
	DDX60L		IDO1	IRF9	CXCL11	IFNGR1	NCR1
	DECR1		IER2	ITGAM	CXCL13	IFNGR2	NCR3
	DEFB103A/DEFB103B		IER3	ITGB1	CXCL16	IGFBP4	NFIL3
	DEFB4A/DEFB4B		IFI16	ITGB3	CXCL2	IKZF3	NFKB1
	DEPP1		IFIT1	ITPR1	CXCL3	IL10	NFKBIA
	DHX9		IFIT1B	JAK1	CXCL5	IL10RA	NME1
	DIABLO		IFIT2	JAK2	CXCL6	IL12B	NOS2
	DICER1		IFIT3	JCHAIN	CXCL8	IL12RB1	OAZ1
	DNASE1L3		IFITM2	JUN	CXCL9	IL12RB2	P2RY6
	DOK1		IFITM3	JUNB	CXCR1	IL13	PA2G4
	DPP4		IFNAR2	KDR	CXCR2	IL17F	PCNA
	DRG1		IFNG	KLRB1	CXCR3	IL18BP	PDCD1
	DTX3L		IFNGR1	KLRD1	CXCR4	IL18R1	PDCD5
	DUSP4		IFNGR2	KRT14	CYBA	IL18RAP	PDE4B
	DUSP5		IGF2BP3	LAG3	CYBB	IL1B	PDIA3
	E2F4		IGFBP4	LBP	CYLD	IL1R1	PDIA4
	E2F5		IKBKE	LCN2	CYP19A1	IL1RL1	PFKFB3
	EBI3		IKZF3	LDLR	CYP1B1	IL1RN	PFKP
	ECE1		IL10	LGALS1	CYP27B1	IL2	PFN1
	EDN1		IL10RA	LIF	CYP7B1	IL22	PGAM4
	EGR2		IL12A	LIFR	CYTIP	IL23R	PGD
	EIF2AK2		IL12B	LRG1	DAXX	IL24	PGK1
	ELAVL1		IL15	LTF	DCSTAMP	IL26	PGM2
	ELK1		IL15RA	LY86	DDX5	IL27RA	PIK3R3
	ENO1		IL16	LY96	DDX58	IL2RA	PIM1
	ENTPD1		IL17F	LYZ	DEFB103A/DEFB103B	IL2RB	PKM
	ERAP1		IL18R1	MAP2K1	DEFB4A/DEFB4B	IL2RG	PLCG2
	ERAP2		IL18RAP	MCL1	DENND2D	IL3	PLEK
	ESM1		IL19	MCM3	DENND4A	IL4	PMAIP1
	ETS2		IL1B	MET	DEPP1	IL4R	PNP
	ETV7		IL1R1	MIA2	DHRS3	IL5	PRDM1
	EXT1		IL1RL1	MMP1	DNMT1	IL6	PRDX4
	FAM107A		IL1RN	MMP10	DOCK8	IL7R	PRF1
	FAS		IL2	MMP12	DPP4	IL9	PSAP
	FASLG		IL20	MMP13	DPYS	INSIG1	PSMA5
	FBP1		IL21	MMP3	DUSP10	IRAG2	PSMB10
	FBXO5		IL22	MMP9	DUSP16	IRF1	PSMB8
	FCER1G		IL23A	MPO	DUSP2	IRF4	PSMB9
	FCER2		IL23R	MSR1	DUSP4	ISG15	PTP4A1
	FCGR1A		IL24	MT1A	DUSP5	ISG20	PTP4A2
	FCGR1BP		IL25	MT1E	DUSP6	ITGA4	PTPRC
	FCGR2A		IL26	MT1F	EBI3	ITGB1	PTPRJ
	FCGR2B		IL27	MT1G	EDN1	ITGB7	PYGL
	FCGR3A/FCGR3B		IL2RA	MT1M	EFHD2	ITK	RAB8A
	FCN1		IL32	MT2A	EGLN2	JAK1	RAC2
	FGL2		IL36A	MUC1	EGR2	JAK2	RAET1L
	FKBP1A		IL3RA	MYC	EHD1	JAK3	RBPJ
	FKBP5		IL4I1	MYD88	EIF2AK2	JAML	RBX1
	FLAD1		IL4R	NAMPT	EIF2B2	JUN	RGS16
	FLT1		IL6	NCF2	ELAVL1	JUNB	RPE
	FMNL2		IL6R	NFKB1	ELF3	KIR2DL1/KIR2DL3	RPIA
	FOXP3		IL7	NFKBIA	ELK1	KIR2DL4	S100A11
	FPR2		IL7R	NGF	ELK3	KIR3DL1	S1PR1
	FTH1		IL9	NOS2	ELMO1	KLF1	SELL
	FTL		INSRR	NRAS	ENG	KLF6	SELPLG
	FURIN		IRAK1	NUCB2	ENPP2	KLRB1	SERPINE1
	FXN		IRAK2	ORM1	EPHB2	KLRC1	SET
	FZD2		IRAK3	OXTR	ERN1	KLRC4-KLRK1/KLRK1	SLC16A1
	GAD1		IRF1	PCNA	ESM1	KLRD1	SLC16A3
	GADD45B		IRF4	PCSK1	ETS1	KLRF1	SMAD2
	GART		IRF5	PDCD1	ETS2	KLRG1	SMAD7
	GBP1		IRF7	PGF	ETV6	KPNA1	SOCS1
	GBP2		IRF8	PHB1	EXOC3L4	LAPTM5	SOCS2
	GBP3		ISG15	PIM1	EXT1	LCK	SOS1
	GBP4		ISG20	PLA2G2A	FADD	LCP2	SP100
	GBP5		ITGA4	PLA2G2D	FAS	LDHA	SPN
	GBP6		ITGA5	PLAU	FASLG	LDLR	SRGN
	GBP7		ITGAM	PLEK	FCAR	LIF	SRSF7
	GCH1		ITGB1	PPP1R15A	FCER1G	LIFR	STYK1
	GFAP		ITGB3	PPRC1	FCER2	LILRB4	SYNPO
	GFM1		JUN	PRDM1	FCGR2B	LRRC32	TALDO1
	GGT5		JUNB	PRF1	FLT1	LTA	TBX21
	GJA5		KDR	PROK2	FNBP1	LTB	TCF7
	GLA		KLRB1	PSMB10	FOSL1	LY6E	TFRC
	GLIPR2		LBP	PSMB8	FOXF1	MAP2K1	THPO
	GLS		LCN2	PSMB9	FOXP3	MAP2K6	TIGAR
	GLUL		LCP1	PSME1	FPR1	MAPKAPK2	TIMP1
	GMPR		LDHA	PSME2	FPR2	MAPKAPK3	TLR2
	GNA13		LDLR	PTGER4	FSCN1	MCL1	TNF
	GNA14		LEF1	PTGES	FST	MME	TNFRSF10B
	GNAI2		LGALS9	PTGS2	FTH1	MMP25	TNFRSF10C
	GNB4		LGALS9B	PTP4A3	FUT4	MMP9	TNFRSF1A
	GNG2		LIF	PTPRC	FUT7	MTHFD2	TNFRSF9
	GPR19		LIFR	RAB27A	FYN	MX1	TNFSF10
	GPR85		LTA	RASA3	FZD5	MYC	TNFSF11
	GRK2		LY96	RB1	G0S2	MYO1E	TNFSF4
	GSDMD		MAP2K6	RNASE6	GADD45B	NCR1	TPI1
	GZMB		MAP3K8	RUNX2	GADD45G	NCR3	TRAV12-3
	H4C9		MAPK11	S100A7	GBP1	NDRG1	TRBV30
	HAS2		MAPKAPK2	S100A9	GBP2	NDUFA12	TRIM5
	HBEGF		MARCKSL1	S1PR1	GBP3	NETO2	TYROBP
	HCAR2		MASTL	S1PR2	GBP4	NFKB1	ULBP2
	HCAR3		MCL1	S1PR3	GBP6	NIFK	UPP1
	HCK		MCM6	SAA1	GCH1	NME1	VBP1
	HERC6		MCTP1	SAA2	GCLM	NMI	VCAM1
	HIF1A		MEFV	SAA4	GFAP	NOP2	VDAC3
	HIRA		MMP1	SBNO2	GFPT2	NOS2	VEGFA
	HK2		MMP10	SELP	GLS	NR4A3	XBP1
	HLA-A		MMP12	SEMA4A	GNA15	NT5E	YARS1
	HLA-B		MMP13	SERPINA1	GNAI2	ODC1	YY1
	HLA-C		MMP3	SERPINA3	GNB4	OSBPL3	ZFP36
	HLA-DMA		MMP9	SERPINE1	GOSR2	OSM
	HLA-DMB		MT1A	SGK1	GPD2	PAX5
	HLA-DOA		MT1E	SH3GLB1	GPR176	PCNA
	HLA-DOB		MT1F	SLC10A1	GPR18	PDCD1
	HLA-DQA1		MT1G	SLC39A14	GPR84	PDCD2L
	HLA-DQB1		MT1M	SLC41A2	GPR88	PDE3B
	HLA-DRA		MT2A	SLC7A7	GPX1	PDE4A
	HLA-DRB1		MTDH	SMAD7	GRK2	PDE4B
	HLA-DRB5		MUC1	SMIM3	GRN	PDIA3
	HLA-E		MUC4	SNAI1	GSDMD	PEA15
	HLA-F		MX1	SNX10	GSPT1	PGK1
	HLA-G		MYC	SOCS1	HAPLN1	PHB1
	HP		MYD88	SOCS2	HAS2	PHLDA2
	HSP90AA1		NAMPT	SOCS3	HAS3	PIK3R3
	HSP90AB1		NCR3	SOD2	HBEGF	PIM1
	HSPA5		NFATC2	SP110	HCAR3	PIM2
	HSPA8		NFIL3	SPI1	HDAC1	PINX1
	HSPD1		NFKB1	SPP1	HERC5	PLA2G2D
	ICAM1		NFKB2	SRA1	HIF1A	PLAC8
	IDO1		NFKBIA	SRC	HIPK3	PMAIP1
	IDO2		NFKBIB	STAT1	HIVEP1	PNP
	IER2		NFKBIE	STAT3	HK2	POLR1B
	IER3		NFKBIZ	STAT4	HK3	POLR1C
	IFI16		NGF	STAT6	HLA-A	POLR2D
	IFI27		NIBAN1	STEAP4	HLA-B	POLR3K
	IFI30		NLRP7	STING1	HLA-DRA	PPP1R15A
	IFI35		NMI	STOM	HLA-DRB4	PRDM1
	IFI44		NOCT	TAP1	HLA-DRB5	PRF1
	IFI44L		NOP56	TBC1D9	HLA-E	PRKD2
	IFI6		NOS2	TBX21	HLA-F	PRKX
	IFIH1		NPPA	TBXAS1	HP	PROK2
	IFIT1		NR4A3	TFRC	HPRT1	PSMB1
	IFIT1B		NTRK1	TGFB1	HSD11B1	PSMG1
	IFIT2		NUP210	TGFBR1	HSH2D	PTGER2
	IFIT3		OAS2	TGM2	HSP90AB1	PTGIR
	IFIT5		ODC1	THBS1	HSP90B1	PTGS2
	IFITM1		ORM1	THPO	HSPA4	PTPN6
	IFITM2		OSM	TIMP1	HSPA5	PTPN7
	IFITM3		OSMR	TLR1	HSPA8	PTPRC
	IFNG		OXTR	TLR10	HSPD1	PTPRJ
	IFNGR1		P4HB	TLR2	HUS1	PTRH2
	IFNGR2		PAK1	TLR3	ICAM1	PUS1
	IFNK		PCNA	TLR4	ICAM2	RAMP3
	IGFBP4		PCSK1	TLR6	ICOS	RCN1
	IGHG1		PDCD1	TLR7	IDH2	RFFL
	IGHM		PDCD1LG2	TLR8	IDO1	RFTN1
	IKBKE		PDE4B	TLR9	IER2	RGPD4 (includes others)
	IL10		PDPN	TNC	IER3	RGS16
	IL10RA		PFKP	TNF	IFI16	RHOC
	IL12A		PGAM1	TNFRSF10B	IFI27	RNF157
	IL12B		PI3	TNFRSF11B	IFI6	RPS6KA5
	IL12RB1		PIGR	TNFRSF12A	IFIH1	RRAS2
	IL12RB2		PIM1	TNFRSF1A	IFIT1	S100A4
	IL13		PIM3	TNFRSF1B	IFIT1B	S100A6
	IL13RA1		PLA2G2A	TNFSF10	IFIT2	S100A8
	IL15		PLA2G3	TNFSF11	IFIT3	SATB1
	IL15RA		PLAA	TRAF3	IFIT5	SELL
	IL17RA		PLAU	TRAF6	IFITM1	SELP
	IL18BP		PLSCR1	TYK2	IFNAR2	SELPLG
	IL18R1		POLR1B	UBR2	IFNG	SEMA4A
	IL18RAP		PRDM1	USP17L2 (includes others)	IFNGR1	SERPINB9
	IL19		PRF1	VASP	IFNGR2	SERPINE1
	IL1B		PRKCD	VCAM1	IFNL1	SIPA1
	IL1R1		PSMB10	VEGFA	IFNL2	SIRPG
	IL1RL1		PSMB8	VIM	IGFBP4	SLA
	IL1RN		PSMB9	WARS1	IGFL1	SLAMF1
	IL2		PSME2	XBP1	IGKC	SLAMF7
	IL21		PTGER2	XCL1	IKBKE	SLC2A3
	IL23A		PTGES	XIAP	IL10	SLC3A2
	IL23R		PTGS2	XRCC5	IL10RA	SNAP23
	IL25		PTP4A1		IL12A	SOCS1
	IL27		PTX3		IL12B	SOCS2
	IL2RA		RAB3C		IL12RB1	SOCS3
	IL2RB		RAC2		IL13	SOS1
	IL31RA		RAN		IL15	SPP1
	IL32		RARA		IL15RA	SPRED1
	IL3RA		RASA2		IL16	SRM
	IL4		RASA3		IL17C	STARD4
	IL4I1		REL		IL18BP	STAT3
	IL4R		RELA		IL18R1	STAT4
	IL5		RELB		IL19	STAT5B
	IL6		RGS16		IL1B	STC2
	IL6R		RIPK2		IL1R1	STIP1
	IL7		RPSA		IL1RL1	STK17A
	IL7R		RRP1B		IL1RN	STK17B
	IL9		RRS1		IL2	TBX21
	INSRR		RSAD2		IL20	TFRC
	IRAK1		RUNX2		IL21	TGFB1
	IRAK2		S100A10		IL21R	TGFBR1
	IREB2		S100A6		IL22	TIGIT
	IRF1		S100A8		IL23A	TIMP1
	IRF2		S100A9		IL23R	TLR2
	IRF3		S1PR1		IL24	TNF
	IRF4		S1PR2		IL25	TNFAIP3
	IRF5		S1PR3		IL26	TNFAIP8
	IRF7		SAA1		IL27	TNFRSF10A
	IRF8		SAA2		IL27RA	TNFRSF10B
	IRF9		SAA2-SAA4		IL2RA	TNFRSF10C
	ISG15		SAT1		IL3	TNFRSF10D
	ISG20		SCLY		IL32	TNFRSF11B
	ITGA4		SEC61A1		IL36A	TNFRSF12A
	ITGA5		SELE		IL3RA	TNFRSF13B
	ITGAL		SERPINA3		IL4	TNFRSF1A
	ITGAM		SERPINB3		IL4I1	TNFRSF1B
	ITGAX		SERPINB9		IL4R	TNFRSF4
	ITGB1		SERPINE1		IL5	TNFRSF8
	ITGB2		SERPINF2		IL6	TNFRSF9
	ITGB3		SERPINH1		IL6R	TNFSF10
	ITPK1		SFTPA1		IL6ST	TNFSF11
	ITPR1		SHC1		IL7	TNFSF14
	JAK2		SIGIRR		IL7R	TPI1
	JAK3		SLAMF1		IL9	TRAF1
	JUN		SLC10A1		INPP5D	TRAF2
	JUNB		SLC1A3		INSIG1	TRAF5
	KARS1		SLC20A1		IRAK2	TRAF6
	KCTD12		SLC22A4		IRAK3	TRAV12-3
	KDR		SLC25A25		IRF1	TRBV30
	KLF1		SLC2A9		IRF4	TRDV1
	KLF2		SMAD7		IRF5	TRIB2
	KLF6		SNAI1		IRF7	UBE2W
	KLRC4-KLRK1/KLRK1		SOCS1		IRF8	UCK2
	KLRG1		SOCS2		ISG15	UGP2
	KMO		SOCS3		ITGA4	UMPS
	KRT14		SOD2		ITGA5	UPP1
	KRT17		SPI1		ITGAL	VAV1
	KYNU		SPP1		ITGAM	VCAM1
	LAG3		SRGN		ITGAX	VDAC1
	LAMP3		SSTR2		ITGB1	VEGFA
	LAT2		STAT1		ITGB2	VIM
	LCN2		STAT3		ITGB3	WDR3
	LCP2		STAT4		ITGB6	WT1
	LDHA		STAT5A		ITGB7	XBP1
	LDLR		STAT6		ITPR1	XCL1
	LGALS3BP		SUCNR1		JAK1	XCL2
	LGALS9		TACC3		JUN	YARS1
	LGALS9B		TAP2		JUNB
	LIF		TATDN3		KARS1
	LIFR		TBX21		KCNJ2
	LIMK1		TCIM		KDR
	LST1		TFPI2		KLF2
	LTA		TGFB1		KLF6
	LTB		TGFB3		KLF7
	LY6E		TGM2		KLRB1
	LY75		THBS1		KMO
	LY96		THY1		KRT6B
	LYN		TICAM1		KYNU
	MAFF		TICAM2		L3MBTL3
	MAP2K1		TIMP1		LAMP3
	MAP3K8		TLN1		LBP
	MARCHF1		TLNRD1		LCN2
	MARCKSL1		TLR2		LDHA
	MAX		TLR3		LDLR
	MCHR1		TLR4		LGALS9
	MDM2		TLR7		LGALS9B
	MED15		TLR8		LIF
	MEFV		TMEM176B		LIFR
	MICA		TNF		LIMK1
	MLKL		TNFAIP2		LITAF
	MMP1		TNFAIP3		LPAR6
	MMP10		TNFAIP6		LRG1
	MMP12		TNFRSF10A		LRRC8C
	MMP13		TNFRSF11B		LRRC8D
	MMP25		TNFRSF1A		LTA
	MMP3		TNFRSF1B		LTB
	MMP9		TNFRSF9		LY6D
	MNDA		TNFSF10		LY96
	MRC1		TNFSF11		LYN
	MSR1		TNFSF13B		MAFF
	MT1A		TNFSF15		MAP2K3
	MT1E		TRAF1		MAP2K6
	MT1F		TRAF2		MAP3K14
	MT1G		TRAF3IP2		MAP3K8
	MT1M		TRAF6		MAP4K4
	MT2A		TRAFD1		MAPKAP1
	MTHFD2		TREM1		MARCKSL1
	MUC1		TUNAR		MCF2
	MUC4		TYMP		MCL1
	MX1		UAP1		MCM3
	MX2		UBD		MECP2
	MXD1		UBE2L6		MEFV
	MYC		UBE2V2		MET
	MYD88		UGDH		MFHAS1
	MYH7		USP18		MICA
	MYH9		VASP		MMP1
	NAMPT		VCAM1		MMP10
	NBN		VCAN		MMP12
	NCF2		VEGFA		MMP13
	NCR3		VEGFC		MMP3
	NEDD9		VIM		MMP9
	NEURL3		VSNL1		MOB3C
	NFE2L3		XDH		MPO
	NFKB1		YY1		MSC
	NFKB2		ZC3H12A		MSR1
	NFKBIA		ZFP36		MT1A
	NFKBIB		ZYX		MT1E
	NFKBIE				MT1F
	NFKBIZ				MT1G
	NGF				MT1M
	NLRC5				MT2A
	NLRP3				MTDH
	NMI				MUC1
	NOD2				MUC4
	NOS2				MVP
	NPPA				MX1
	NR4A3				MYC
	NTRK1				MYD88
	NUP98				MYH7
	OAS1				MYH9
	OAS2				MYL6
	OAS3				MYO9B
	OASL				NAIP
	ODC1				NAMPT
	OGFR				NCF1
	OPTN				NCF2
	OSM				NEDD9
	P2RY14				NEFH
	P2RY6				NFATC1
	PANX1				NFATC2
	PARP14				NFKB1
	PARP9				NFKB2
	PARVG				NFKBIA
	PCDH17				NFKBIB
	PCSK1				NFKBIE
	PCTP				NFKBIZ
	PDCD1				NGF
	PDCD1LG2				NINJ1
	PDE3B				NKX3-1
	PEA15				NLRP12
	PFKFB3				NLRP3
	PHACTR2				NME1
	PHF11				NNMT
	PIGR				NOCT
	PIM1				NOD2
	PIM2				NOS2
	PIM3				NPM3
	PKM				NPPA
	PLA2G2A				NR4A3
	PLA2G7				NRIP1
	PLAAT4				NRROS
	PLAU				NUCB2
	PLAUR				NUMB
	PLEK				NUP98
	PLSCR1				OAS1
	PMAIP1				OAS2
	PML				OAS3
	POMP				OASL
	PPIA				ODC1
	PRAME				OPTN
	PRDM1				ORM1
	PRF1				OSM
	PRKCA				OSMR
	PRKCD				P2RX2
	PRKCQ				P2RX5
	PRL				P2RY6
	PSMA2				P4HB
	PSMA4				PAK2
	PSMA6				PANX1
	PSMB10				PARP1
	PSMB2				PARP14
	PSMB8				PCK2
	PSMB9				PCNA
	PSME1				PCYT1A
	PSME2				PDCD1
	PSME3				PDE4B
	PSMF1				PDIA4
	PTAFR				PDPN
	PTGES				PGF
	PTGES2				PHB1
	PTGS2				PI3
	PTPN1				PIGR
	PTPN6				PIK3CD
	PTX3				PIK3CG
	RAB20				PIM1
	RAB27A				PIM2
	RAB3C				PIM3
	RAC2				PKM
	RAP2B				PLA1A
	RARRES1				PLA2G2A
	RB1				PLA2G3
	RBCK1				PLA2G4C
	RELA				PLAA
	RELB				PLAAT4
	RFX5				PLAU
	RGS1				PLAUR
	RIPK1				PLOD2
	RIPK2				PLSCR1
	RNF114				PMAIP1
	RNF31				PML
	RSAD2				PNPLA8
	RTP4				POU2AF1
	RUNX2				PPIF
	RUNX3				PPP1R15A
	S100A10				PPP1R3C
	S100A7				PRDM1
	S100A8				PRKCA
	S100A9				PRKCD
	S1PR1				PRL
	S1PR2				PROK2
	S1PR3				PRSS23
	SAMD9				PSMA2
	SAMHD1				PSMB10
	SBNO2				PSMB8
	SCIMP				PSMB9
	SCLY				PSME1
	SEC11A				PSME2
	SEC61A1				PTGER4
	SELE				PTGES
	SELL				PTGS2
	SELP				PTPN12
	SEMA4A				PTPN2
	SEMA7A				PTPRC
	SEPTIN4				PTX3
	SERP1				QKI
	SERPINA1				RAB32
	SERPINB9				RAC1
	SERPINE1				RARA
	SERPING1				RASGRF1
	SERPINH1				RASSF5
	SIX1				RB1
	SLAMF1				RCN3
	SLC11A1				REL
	SLC12A3				RELA
	SLC15A3				RELB
	SLC16A3				RETN
	SLC1A3				RFLNA/ZNF664-RFLNA
	SLC1A5				RFTN1
	SLC28A2				RFX5
	SLC4A4				RGS1
	SLC52A2				RGS14
	SLC6A6				RGS16
	SLC8A1				RGS20
	SLFN12L				RGS3
	SLFN5				RHOA
	SMAD7				RIPK1
	SMARCB1				RIPK2
	SNAI1				RIPK3
	SOAT1				RNASE2
	SOCS1				RND1
	SOCS2				RND3
	SOCS3				RNF125
	SOD2				RNF149
	SP100				RNF31
	SP110				RPS6KB1
	SPI1				RPSA
	SPP1				RRM2B
	SRP54				RUNX1
	SSBP1				RUNX2
	ST6GAL1				S100A10
	ST6GALNAC4				S100A12
	STAT1				S100A7
	STAT2				S100A7A
	STAT3				S100A8
	STAT4				S100A9
	STAT6				S1PR1
	STING1				S1PR2
	STX11				S1PR3
	TAP1				SAA1
	TAP2				SAMD4A
	TAPBP				SAMD9
	TAPBPL				SAT1
	TBX21				SCO2
	TBXAS1				SEC61A1
	TCIRG1				SELE
	TFRC				SELL
	TGFB1				SELP
	TGFBR1				SELPLG
	TGIF1				SERPINA3
	THBS1				SERPINB1
	THEMIS2				SERPINB9
	THPO				SERPINE1
	THY1				SERPINE2
	TICAM1				SGK1
	TIMP1				SIRPA
	TLR1				SIRT6
	TLR2				SLAMF8
	TLR3				SLC10A1
	TLR4				SLC11A1
	TLR6				SLC15A3
	TLR7				SLC1A3
	TLR8				SLC20A1
	TLR9				SLC22A4
	TMEM140				SLC39A8
	TMEM171				SLC43A2
	TNF				SLC5A5
	TNFAIP2				SLC8A1
	TNFAIP6				SLCO2B1
	TNFRSF10A				SMAD7
	TNFRSF10B				SMURF2
	TNFRSF11B				SNAI1
	TNFRSF12A				SND1
	TNFRSF14				SNN
	TNFRSF1A				SOAT1
	TNFRSF1B				SOCS1
	TNFSF10				SOCS2
	TNFSF11				SOCS3
	TNFSF13				SOD2
	TNFSF13B				SOS1
	TNFSF15				SPHK1
	TOP1				SPP1
	TPI1				SRA1
	TRAF2				ST3GAL5
	TRAF6				ST6GAL1
	TRAFD1				ST8SIA4
	TREM1				STAT1
	TREML2				STAT3
	TRIB2				STAT4
	TRIM21				STAT5A
	TRIM22				STEAP4
	TSPAN33				SUPT4H1
	TUBB3				SYNGR3
	TUNAR				SYNPO
	TXK				SYT11
	TYMP				TALDO1
	TYROBP				TAP1
	UBA2				TAPBP
	UBD				TBX21
	UBE2D1				TBXAS1
	UBE2L6				TCIM
	UCP2				TDRD7
	USP18				TERF2IP
	USP6NL				TFPI2
	VCAM1				TFRC
	VEGFA				TGFB1
	VEGFC				TGFB3
	VIM				TGFBR1
	VRK2				TGIF1
	VSNL1				TGM2
	WARS1				THBS1
	WDFY1				THY1
	XAF1				TICAM1
	XCL1				TIFA
	ZEB2				TIMD4
	ZFP36				TIMP1
	ZFX				TLR1
	ZYX				TLR2
					TLR3
					TLR4
					TLR6
					TLR7
					TLR8
					TLR9
					TMEM176B
					TNC
					TNF
					TNFAIP2
					TNFAIP3
					TNFAIP6
					TNFAIP8
					TNFRSF10A
					TNFRSF10B
					TNFRSF10D
					TNFRSF11B
					TNFRSF1A
					TNFRSF1B
					TNFRSF4
					TNFRSF6B
					TNFRSF8
					TNFRSF9
					TNFSF10
					TNFSF11
					TNFSF13
					TNFSF13B
					TNFSF14
					TNFSF15
					TNFSF8
					TNIP1
					TNS3
					TOX
					TRADD
					TRAF1
					TRAF2
					TRAF3
					TRAF4
					TRAF5
					TRAF6
					TRAFD1
					TREM1
					TRIM15
					TRIM56
					TRPC3
					TUNAR
					TXN
					TYK2
					TYMP
					UBD
					UBQLN2
					UBR2
					UCP2
					UTP11
					VASH1
					VASP
					VAV2
					VCAM1
					VEGFA
					VEGFC
					VIM
					VMP1
					VSIR
					WNT1
					WTAP
					XBP1
					XDH
					XIAP
					YWHAG
					YY1
					ZC3H12A
					ZFP36
					ZNF267
					ZNF330
					ZYX
